# Supplementary material for: Suicide literacy and stigma among undergraduate students in Pokhara, Nepal: A cross-sectional study
Source: PLoS One. 2025 Sep 2;20(9):e0325617. doi: 10.1371/journal.pone.0325617 (PMC12404396; doi:10.1371/journal.pone.0325617)
Supplement: S1 File — (XLSX) [file pone.0325617.s001.xlsx]

## Sheet: Suicidal Literacy
Code_NO	Q1_Age	Q2_Sex	Q3_Marital_Status	Q4_Temp_address	Q5_Perm_Adress	Q6_Current_accomadation	Q7_without_family	Q8_Lev_education	Q9_Faculty	Q10_Ethnicity	Q11_Religion	Q11_others_religion	Q12_Type_college	Q13_college_call	Q14_Condition_call	Q15a_Father_education	Q15b_Mother_education	Q16_Mother_Employment	Q16a_which_job	Q16b_spefificy	Q17_father_employment	Q17a_which_job	Q17b_specificy	Q_B1_Physical_exercise	Q_B1a_times_day	Q_B1b_time_week	Q_B2_Smoke	Q_B2a_times_day	Q_B2b_times_week	Q_B3_consume_alcohol	Q_B3a_times_week	Q_B3b_times_months	Q_B4_Chronic_disease	Q_B4a_COPD	Q_B4b_Cancer	Q_B4c_BP	Q_B4d_Diabetes	Q_B4e_CKD	Q_B4f_CVD	Q_B4g_Depression	Q_B4h_RHD	Q_B4i_Others	Q_B4i_specify	Q_B5_mental_illness	Q_B5_Specify	Q_B6_Family_Mental_illness	Q_B6_Type_mental_illness	Q_B7_family_Suicide_attempt	Q_B7a_who
47	24	1	2	"kaski"	"kaski"	1	#NULL!	3	1	6	1		1	1	"college fee"	5	3	2	#NULL!		1	1		2	#NULL!	#NULL!	2	#NULL!	#NULL!	2	#NULL!	#NULL!	2	#NULL!	#NULL!	#NULL!	#NULL!	#NULL!	#NULL!	#NULL!	#NULL!	#NULL!		2		2		2
103	25	2	2	"kaski"	"baglung"	1	#NULL!	3	1	6	1		1	2		1	1	2	#NULL!		1	3		2	#NULL!	#NULL!	2	#NULL!	#NULL!	2	#NULL!	#NULL!	2	#NULL!	#NULL!	#NULL!	#NULL!	#NULL!	#NULL!	#NULL!	#NULL!	#NULL!		2		2		2
62	23	1	2	""	"Kaski"	1	#NULL!	3	1	6	1		1	2		4	4	2	#NULL!		1	5		1	10	60	2	#NULL!	#NULL!	1	0	1	2	#NULL!	#NULL!	#NULL!	#NULL!	#NULL!	#NULL!	#NULL!	#NULL!	#NULL!		2		2		2
534	22	2	2	""	"baglung"	1	#NULL!	1	6	5	3		2	2		1	1	1	5		2	#NULL!		1	35	#NULL!	2	#NULL!	#NULL!	2	#NULL!	#NULL!	2	#NULL!	#NULL!	#NULL!	#NULL!	#NULL!	#NULL!	#NULL!	#NULL!	#NULL!		2		2		2
200	20	1	2	""	"tanahun"	2	1	1	2	6	1		2	2		3	4	1	5		1	3		2	#NULL!	#NULL!	2	#NULL!	#NULL!	1	#NULL!	2	1	2	2	2	2	2	2	1	2	2		1	"want to stay alone, anxiety"	2		1	"grandfather"
209	22	1	2	"kaski"	"syangja"	1	#NULL!	2	3	6	1		2	2		3	3	1	5		1	5		1	30	210	2	#NULL!	#NULL!	2	#NULL!	#NULL!	2	#NULL!	#NULL!	#NULL!	#NULL!	#NULL!	#NULL!	#NULL!	#NULL!	#NULL!		2		2		2
255	21	1	2	""	"Kathmandu"	2	2	1	4	6	1		1	1	"information"	6	5	1	1		1	1		1	30	#NULL!	2	#NULL!	#NULL!	1	#NULL!	2	2	#NULL!	#NULL!	#NULL!	#NULL!	#NULL!	#NULL!	#NULL!	#NULL!	#NULL!		2		2		2
149	20	1	2	""	"kaski"	1	#NULL!	2	7	6	1		2	2		4	3	2	#NULL!		1	3		2	#NULL!	#NULL!	2	#NULL!	#NULL!	2	#NULL!	#NULL!	1	2	2	2	2	2	1	2	2	2		2		2		2
136	23	1	2	""	"syangja"	1	#NULL!	3	3	6	1		1	2		4	4	1	5		1	5		1	10	70	2	#NULL!	#NULL!	2	#NULL!	#NULL!	2	#NULL!	#NULL!	#NULL!	#NULL!	#NULL!	#NULL!	#NULL!	#NULL!	#NULL!		2		2		2
230	23	1	2	""	"kaski"	1	#NULL!	2	3	6	1		2	2		3	1	2	#NULL!		1	4		2	#NULL!	#NULL!	2	#NULL!	#NULL!	2	#NULL!	#NULL!	2	#NULL!	#NULL!	#NULL!	#NULL!	#NULL!	#NULL!	#NULL!	#NULL!	#NULL!		2		2		2
400	23	1	2	""	"kaski"	1	#NULL!	3	3	6	1		1	1	"absent"	4	4	1	5		1	1		1	30	#NULL!	1	#NULL!	1	1	1	1	1	2	2	2	2	2	2	1	2	2		1	"overthinking and anxiety"	2		2
21	24	2	2	"Kaski"	"myagdi"	2	1	3	1	6	1		1	2		3	3	1	5		1	3		1	60	420	2	#NULL!	#NULL!	1	0	0	2	#NULL!	#NULL!	#NULL!	#NULL!	#NULL!	#NULL!	#NULL!	#NULL!	#NULL!		2		2		2
173	20	1	2	"kaski"	"syangja"	2	3	1	7	6	1		2	2		5	4	1	4		1	2		2	#NULL!	#NULL!	2	#NULL!	#NULL!	2	#NULL!	#NULL!	2	#NULL!	#NULL!	#NULL!	#NULL!	#NULL!	#NULL!	#NULL!	#NULL!	#NULL!		1	"feeling lonely, insomnia"	2		2
216	21	1	2	"kaski"	"kaski"	1	#NULL!	2	3	6	1		2	2		4	4	1	5		1	2		2	#NULL!	#NULL!	2	#NULL!	#NULL!	2	#NULL!	#NULL!	2	#NULL!	#NULL!	#NULL!	#NULL!	#NULL!	#NULL!	#NULL!	#NULL!	#NULL!		2		2		2
194	20	1	2	""	"kaski"	1	#NULL!	1	2	6	1		2	2		4	3	1	5		1	1		2	#NULL!	#NULL!	2	#NULL!	#NULL!	2	#NULL!	#NULL!	2	#NULL!	#NULL!	#NULL!	#NULL!	#NULL!	#NULL!	#NULL!	#NULL!	#NULL!		2		2		2
556	19	1	2	""	"kaski"	2	1	1	6	6	1		2	2		4	4	2	#NULL!		2	#NULL!		2	#NULL!	#NULL!	2	#NULL!	#NULL!	2	#NULL!	#NULL!	2	#NULL!	#NULL!	#NULL!	#NULL!	#NULL!	#NULL!	#NULL!	#NULL!	#NULL!		2		2		2
151	20	1	2	"kaski"	"parbat"	1	#NULL!	1	7	6	1		2	2		4	4	1	2		1	3		1	30	210	2	#NULL!	#NULL!	2	#NULL!	#NULL!	2	#NULL!	#NULL!	#NULL!	#NULL!	#NULL!	#NULL!	#NULL!	#NULL!	#NULL!		2		2		2
362	24	2	2	""	"kaski"	1	#NULL!	3	3	6	1		1	2		6	5	1	2		1	2		1	5	#NULL!	2	#NULL!	#NULL!	2	#NULL!	#NULL!	1	2	2	2	2	2	2	1	2	2		1	"bipolar disorder"	2		2
212	21	1	2	"kaski"	"kaski"	1	#NULL!	2	3	6	1		1	2		4	4	2	#NULL!		1	2		2	#NULL!	#NULL!	2	#NULL!	#NULL!	2	#NULL!	#NULL!	2	#NULL!	#NULL!	#NULL!	#NULL!	#NULL!	#NULL!	#NULL!	#NULL!	#NULL!		2		2		2
113	20	2	2	"kaski"	"baglung"	1	#NULL!	1	7	6	1		1	2		3	3	1	5		1	5		1	15	#NULL!	2	#NULL!	#NULL!	2	#NULL!	#NULL!	2	#NULL!	#NULL!	#NULL!	#NULL!	#NULL!	#NULL!	#NULL!	#NULL!	#NULL!		2		2		2
260	25	2	2	""	"tanahun"	2	1	1	4	6	1		1	2		4	3	1	1		1	1		1	60	#NULL!	2	#NULL!	#NULL!	1	#NULL!	2	2	#NULL!	#NULL!	#NULL!	#NULL!	#NULL!	#NULL!	#NULL!	#NULL!	#NULL!		2		2		2
325	24	2	2	"kaski"	"tanahau"	2	3	2	3	1	1		2	2		3	2	2	#NULL!		1	3		1	90	630	2	#NULL!	#NULL!	2	#NULL!	#NULL!	2	#NULL!	#NULL!	#NULL!	#NULL!	#NULL!	#NULL!	#NULL!	#NULL!	#NULL!		2		2		2
417	24	1	2	""	"kaski"	1	#NULL!	3	3	6	1		1	2		3	3	1	1		2	#NULL!		2	#NULL!	#NULL!	2	#NULL!	#NULL!	2	#NULL!	#NULL!	2	#NULL!	#NULL!	#NULL!	#NULL!	#NULL!	#NULL!	#NULL!	#NULL!	#NULL!		2		2		1	"father"
254	20	1	2	""	"syangja"	2	2	1	4	2	2		1	2		4	3	2	#NULL!		1	3		2	#NULL!	#NULL!	2	#NULL!	#NULL!	2	#NULL!	#NULL!	2	#NULL!	#NULL!	#NULL!	#NULL!	#NULL!	#NULL!	#NULL!	#NULL!	#NULL!		2		2		2
596	20	2	2	""	"kaski"	1	#NULL!	1	3	6	1		2	2		3	3	2	#NULL!		1	1		1	60	240	2	#NULL!	#NULL!	1	1	#NULL!	2	#NULL!	#NULL!	#NULL!	#NULL!	#NULL!	#NULL!	#NULL!	#NULL!	#NULL!		2		2		2
160	19	1	2	"kaski"	"parbat"	1	#NULL!	1	7	6	1		2	2		5	4	2	#NULL!		2	#NULL!		2	#NULL!	#NULL!	2	#NULL!	#NULL!	2	#NULL!	#NULL!	2	#NULL!	#NULL!	#NULL!	#NULL!	#NULL!	#NULL!	#NULL!	#NULL!	#NULL!		2		2		2
485	20	1	2	""	"kaski"	1	#NULL!	2	3	6	1		2	2		3	3	2	#NULL!		1	1		2	#NULL!	#NULL!	2	#NULL!	#NULL!	1	#NULL!	1	2	#NULL!	#NULL!	#NULL!	#NULL!	#NULL!	#NULL!	#NULL!	#NULL!	#NULL!		2		2		2
494	21	2	2	""	"baglung"	1	#NULL!	2	3	6	1		2	1	"absent"	4	4	1	3		1	3		2	#NULL!	#NULL!	2	#NULL!	#NULL!	1	2	2	2	#NULL!	#NULL!	#NULL!	#NULL!	#NULL!	#NULL!	#NULL!	#NULL!	#NULL!		2		2		2
143	22	1	2	""	"gorkha"	1	#NULL!	1	7	6	1		2	2		5	6	1	1		1	2		2	#NULL!	#NULL!	2	#NULL!	#NULL!	2	#NULL!	#NULL!	1	2	2	2	2	2	1	2	2	2		1	"Attention deficit hyperactivity disorde	1	"sister"	2
229	22	1	2	""	"kaski"	1	#NULL!	2	3	6	1		2	2		4	4	2	#NULL!		1	5		2	#NULL!	#NULL!	2	#NULL!	#NULL!	2	#NULL!	#NULL!	2	#NULL!	#NULL!	#NULL!	#NULL!	#NULL!	#NULL!	#NULL!	#NULL!	#NULL!		2		2		2
401	22	1	2	""	"kaski"	1	#NULL!	3	3	5	1		1	1	"avsent"	4	4	2	#NULL!		1	1		1	30	#NULL!	1	#NULL!	1	1	1	1	2	#NULL!	#NULL!	#NULL!	#NULL!	#NULL!	#NULL!	#NULL!	#NULL!	#NULL!		2		2		2
399	21	2	2	""	"syangja"	2	4	3	3	2	1		1	2		5	3	1	4		1	3		2	#NULL!	#NULL!	2	#NULL!	#NULL!	1	1	3	1	2	2	2	2	1	2	1	2	2		1	"overthinking and stress"	2		2
107	22	2	2	"kaski"	"parbat"	1	#NULL!	3	1	6	1		1	1	"absent"	3	3	1	2		2	#NULL!		2	#NULL!	#NULL!	2	#NULL!	#NULL!	2	#NULL!	#NULL!	2	#NULL!	#NULL!	#NULL!	#NULL!	#NULL!	#NULL!	#NULL!	#NULL!	#NULL!		1	"anxiety"	2		2
204	21	1	2	"kaski"	"kaski"	1	#NULL!	2	3	6	1		2	2		4	4	2	#NULL!		1	2		1	30	#NULL!	2	#NULL!	#NULL!	2	#NULL!	#NULL!	2	#NULL!	#NULL!	#NULL!	#NULL!	#NULL!	#NULL!	#NULL!	#NULL!	#NULL!		2		2		2
161	19	1	2	"kaski"	"baglung"	2	2	1	7	6	1		2	2		5	3	1	5		1	2		1	60	#NULL!	2	#NULL!	#NULL!	2	#NULL!	#NULL!	2	#NULL!	#NULL!	#NULL!	#NULL!	#NULL!	#NULL!	#NULL!	#NULL!	#NULL!		2		2		2
264	25	2	2	""	"kaski"	1	#NULL!	2	4	6	1		1	2		4	3	2	#NULL!		1	5		1	15	#NULL!	2	#NULL!	#NULL!	2	#NULL!	#NULL!	2	#NULL!	#NULL!	#NULL!	#NULL!	#NULL!	#NULL!	#NULL!	#NULL!	#NULL!		2		2		2
384	25	1	2	""	"syangja"	2	3	1	3	6	1		2	2		3	3	2	#NULL!		1	2		2	#NULL!	#NULL!	2	#NULL!	#NULL!	2	#NULL!	#NULL!	2	#NULL!	#NULL!	#NULL!	#NULL!	#NULL!	#NULL!	#NULL!	#NULL!	#NULL!		2		2		2
423	24	1	2	""	"kaski"	1	#NULL!	3	3	6	1		1	2		3	1	2	#NULL!		1	3		2	#NULL!	#NULL!	2	#NULL!	#NULL!	2	#NULL!	#NULL!	2	#NULL!	#NULL!	#NULL!	#NULL!	#NULL!	#NULL!	#NULL!	#NULL!	#NULL!		2		2		1	"sister in law"
448	21	1	1	""	"syanja"	2	3	3	5	2	1		2	2		3	2	1	5		1	5		1	20	80	2	#NULL!	#NULL!	2	#NULL!	#NULL!	2	#NULL!	#NULL!	#NULL!	#NULL!	#NULL!	#NULL!	#NULL!	#NULL!	#NULL!		2		2		2
535	19	1	2	""	"kaski"	1	#NULL!	1	6	6	1		2	1	"program huda"	3	3	2	#NULL!		1	1		1	5	#NULL!	2	#NULL!	#NULL!	2	#NULL!	#NULL!	2	#NULL!	#NULL!	#NULL!	#NULL!	#NULL!	#NULL!	#NULL!	#NULL!	#NULL!		2		2		2
585	22	2	2	""	"kaski"	1	#NULL!	1	3	6	1		2	2		2	3	1	5		1	5		2	#NULL!	#NULL!	2	#NULL!	#NULL!	2	#NULL!	#NULL!	2	#NULL!	#NULL!	#NULL!	#NULL!	#NULL!	#NULL!	#NULL!	#NULL!	#NULL!		2		2		2
318	22	1	2	"kaski"	"kaski"	2	2	3	1	1	2		2	2		3	2	1	5		1	3		1	120	#NULL!	2	#NULL!	#NULL!	2	#NULL!	#NULL!	2	#NULL!	#NULL!	#NULL!	#NULL!	#NULL!	#NULL!	#NULL!	#NULL!	#NULL!		2		2		2
191	19	2	2	""	"kaski"	1	#NULL!	1	2	6	1		2	2		5	4	1	2		1	2		2	#NULL!	#NULL!	2	#NULL!	#NULL!	1	0	0	2	#NULL!	#NULL!	#NULL!	#NULL!	#NULL!	#NULL!	#NULL!	#NULL!	#NULL!		2		2		1	"grand mother"
205	21	1	2	"kaski"	"kaski"	1	#NULL!	2	3	2	1		1	1	"absent"	4	4	2	#NULL!		1	1		1	90	#NULL!	2	#NULL!	#NULL!	2	#NULL!	#NULL!	2	#NULL!	#NULL!	#NULL!	#NULL!	#NULL!	#NULL!	#NULL!	#NULL!	#NULL!		2		2		2
221	22	1	2	"kaski"	"syangja"	1	#NULL!	2	3	6	1		2	2		6	4	2	#NULL!		1	2		1	30	210	2	#NULL!	#NULL!	2	#NULL!	#NULL!	2	#NULL!	#NULL!	#NULL!	#NULL!	#NULL!	#NULL!	#NULL!	#NULL!	#NULL!		2		2		2
225	23	2	2	"kaski"	"syangja"	1	#NULL!	2	3	2	2		2	2		4	3	2	#NULL!		1	3		2	#NULL!	#NULL!	2	#NULL!	#NULL!	2	#NULL!	#NULL!	2	#NULL!	#NULL!	#NULL!	#NULL!	#NULL!	#NULL!	#NULL!	#NULL!	#NULL!		2		2		1	"little sister"
382	23	1	2	""	"parbat"	2	3	1	3	2	2		2	2		4	3	1	5		1	1		2	#NULL!	#NULL!	2	#NULL!	#NULL!	2	#NULL!	#NULL!	2	#NULL!	#NULL!	#NULL!	#NULL!	#NULL!	#NULL!	#NULL!	#NULL!	#NULL!		2		2		2
405	25	1	2	""	"banke"	1	#NULL!	3	3	5	1		1	2		5	4	2	#NULL!		1	3		2	#NULL!	#NULL!	2	#NULL!	#NULL!	1	#NULL!	1	1	2	2	2	2	2	2	1	2	2		1	"overthinking"	2		2
421	25	1	2	""	"kaski"	2	4	3	3	6	1		1	2		5	2	1	3		1	3		2	#NULL!	#NULL!	2	#NULL!	#NULL!	2	#NULL!	#NULL!	2	#NULL!	#NULL!	#NULL!	#NULL!	#NULL!	#NULL!	#NULL!	#NULL!	#NULL!		2		2		2
422	24	1	2	""	"syangja"	1	#NULL!	3	3	6	1		1	2		3	3	1	5		2	#NULL!		2	#NULL!	#NULL!	2	#NULL!	#NULL!	2	#NULL!	#NULL!	2	#NULL!	#NULL!	#NULL!	#NULL!	#NULL!	#NULL!	#NULL!	#NULL!	#NULL!		2		2		2
81	24	2	2	"kaski"	"kaski"	1	#NULL!	3	1	6	1		1	2		4	4	2	#NULL!		1	4		2	#NULL!	#NULL!	2	#NULL!	#NULL!	2	#NULL!	#NULL!	2	#NULL!	#NULL!	#NULL!	#NULL!	#NULL!	#NULL!	#NULL!	#NULL!	#NULL!		2		2		2
435	23	1	2	""	"kaski"	1	#NULL!	3	3	6	1		1	1	"absent"	4	4	1	2		1	4		2	#NULL!	#NULL!	2	#NULL!	#NULL!	2	#NULL!	#NULL!	2	#NULL!	#NULL!	#NULL!	#NULL!	#NULL!	#NULL!	#NULL!	#NULL!	#NULL!		2		2		2
517	20	2	2	""	"parbat"	1	#NULL!	2	3	6	1		2	2		4	4	2	#NULL!		1	5		2	#NULL!	#NULL!	2	#NULL!	#NULL!	2	#NULL!	#NULL!	2	#NULL!	#NULL!	#NULL!	#NULL!	#NULL!	#NULL!	#NULL!	#NULL!	#NULL!		2		2		2
555	19	1	2	""	"syangja"	1	#NULL!	1	1	6	1		2	2		2	1	2	#NULL!		2	#NULL!		2	#NULL!	#NULL!	2	#NULL!	#NULL!	2	#NULL!	#NULL!	2	#NULL!	#NULL!	#NULL!	#NULL!	#NULL!	#NULL!	#NULL!	#NULL!	#NULL!		2		2		2
110	21	2	2	"kaski"	"sindhupalchok"	1	#NULL!	1	7	5	3		1	1	"to suggest"	5	5	1	4		1	1		1	10	70	2	#NULL!	#NULL!	2	#NULL!	#NULL!	2	#NULL!	#NULL!	#NULL!	#NULL!	#NULL!	#NULL!	#NULL!	#NULL!	#NULL!		2		2		2
65	23	2	2	""	"Kaski"	1	#NULL!	3	1	6	1		1	2		4	4	2	#NULL!		1	4		2	#NULL!	#NULL!	2	#NULL!	#NULL!	2	#NULL!	#NULL!	2	#NULL!	#NULL!	#NULL!	#NULL!	#NULL!	#NULL!	#NULL!	#NULL!	#NULL!		2		2		2
50	26	2	2	"kaski"	"parbat"	1	#NULL!	3	1	6	1		1	1	"absent"	4	2	2	#NULL!		2	#NULL!		1	30	210	1	1	5	2	#NULL!	#NULL!	2	#NULL!	#NULL!	#NULL!	#NULL!	#NULL!	#NULL!	#NULL!	#NULL!	#NULL!		2		2		2
101	21	1	2	"kaski"	"parbat"	1	#NULL!	3	1	6	1		1	2		4	5	1	2		1	2		1	#NULL!	30	2	#NULL!	#NULL!	1	#NULL!	2	2	#NULL!	#NULL!	#NULL!	#NULL!	#NULL!	#NULL!	#NULL!	#NULL!	#NULL!		1	"depression"	2		2
193	22	2	2	""	"kaski"	1	#NULL!	1	2	6	1		2	2		5	6	1	4		1	1		1	120	600	2	#NULL!	#NULL!	2	#NULL!	#NULL!	2	#NULL!	#NULL!	#NULL!	#NULL!	#NULL!	#NULL!	#NULL!	#NULL!	#NULL!		2		2		2
310	28	1	2	""	"kaski"	1	#NULL!	2	4	6	1		1	2		4	4	2	#NULL!		2	#NULL!		2	#NULL!	#NULL!	2	#NULL!	#NULL!	2	#NULL!	#NULL!	2	#NULL!	#NULL!	#NULL!	#NULL!	#NULL!	#NULL!	#NULL!	#NULL!	#NULL!		2		2		2
546	19	1	2	""	"kaski"	1	#NULL!	1	6	6	1		2	2		4	3	1	5		1	2		1	60	#NULL!	2	#NULL!	#NULL!	2	#NULL!	#NULL!	2	#NULL!	#NULL!	#NULL!	#NULL!	#NULL!	#NULL!	#NULL!	#NULL!	#NULL!		2		2		2
479	20	1	2	""	"kaski"	1	#NULL!	2	3	6	1		2	2		3	3	1	1		1	4		1	10	70	2	#NULL!	#NULL!	1	#NULL!	#NULL!	2	#NULL!	#NULL!	#NULL!	#NULL!	#NULL!	#NULL!	#NULL!	#NULL!	#NULL!		2		2		2
480	20	1	2	""	"kaski"	1	#NULL!	2	3	6	1		2	2		3	3	1	1		1	1		2	#NULL!	#NULL!	2	#NULL!	#NULL!	2	#NULL!	#NULL!	2	#NULL!	#NULL!	#NULL!	#NULL!	#NULL!	#NULL!	#NULL!	#NULL!	#NULL!		2		2		2
100	22	1	2	""	"Myagdi"	2	3	3	1	6	1		1	1	"to give information"	4	4	2	#NULL!		1	3		1	30	#NULL!	2	#NULL!	#NULL!	2	#NULL!	#NULL!	2	#NULL!	#NULL!	#NULL!	#NULL!	#NULL!	#NULL!	#NULL!	#NULL!	#NULL!		2		2		2
120	21	2	2	"kaski"	"syangja"	1	#NULL!	2	7	6	1		1	1	"inconvenientbehaviourdon	4	4	2	#NULL!		1	6	"driving"	1	10	70	2	#NULL!	#NULL!	2	#NULL!	#NULL!	2	#NULL!	#NULL!	#NULL!	#NULL!	#NULL!	#NULL!	#NULL!	#NULL!	#NULL!		2		2		2
192	22	2	2	"kaski"	"kaski"	1	#NULL!	1	2	5	5	"atheist"	2	2		3	3	1	2		1	3		1	30	180	2	#NULL!	#NULL!	2	#NULL!	#NULL!	2	#NULL!	#NULL!	#NULL!	#NULL!	#NULL!	#NULL!	#NULL!	#NULL!	#NULL!		2		1	"hallucination"	2
232	21	1	2	""	"gorkha"	1	#NULL!	2	3	6	1		2	2		3	4	2	#NULL!		1	4		1	15	40	2	#NULL!	#NULL!	2	#NULL!	#NULL!	2	#NULL!	#NULL!	#NULL!	#NULL!	#NULL!	#NULL!	#NULL!	#NULL!	#NULL!		2		2		2
250	22	1	2	""	"dang"	2	3	1	4	2	1		1	2		3	3	1	1		1	1		2	#NULL!	#NULL!	2	#NULL!	#NULL!	2	#NULL!	#NULL!	2	#NULL!	#NULL!	#NULL!	#NULL!	#NULL!	#NULL!	#NULL!	#NULL!	#NULL!		2		2		2
253	20	1	2	""	"kaski"	2	4	1	4	1	1		1	2		3	3	2	#NULL!		1	1		2	#NULL!	#NULL!	2	#NULL!	#NULL!	2	#NULL!	#NULL!	2	#NULL!	#NULL!	#NULL!	#NULL!	#NULL!	#NULL!	#NULL!	#NULL!	#NULL!		2		2		2
490	21	2	2	""	"syangja"	2	3	2	3	6	1		2	2		4	4	1	2		1	5		1	40	#NULL!	2	#NULL!	#NULL!	2	#NULL!	#NULL!	2	#NULL!	#NULL!	#NULL!	#NULL!	#NULL!	#NULL!	#NULL!	#NULL!	#NULL!		2		2		2
547	18	1	2	""	"kaski"	1	#NULL!	1	6	1	1		2	2		4	3	1	1		1	1		1	60	#NULL!	2	#NULL!	#NULL!	2	#NULL!	#NULL!	2	#NULL!	#NULL!	#NULL!	#NULL!	#NULL!	#NULL!	#NULL!	#NULL!	#NULL!		2		2		2
329	24	2	2	"kaski"	"baglung"	2	3	2	3	2	1		2	2		2	2	1	5		1	5		1	30	210	2	#NULL!	#NULL!	2	#NULL!	#NULL!	2	#NULL!	#NULL!	#NULL!	#NULL!	#NULL!	#NULL!	#NULL!	#NULL!	#NULL!		1	"mother suffering from epilepsy"	2		2
46	25	1	2	"kaski"	"bajhang"	2	2	3	1	6	1		1	2		6	6	1	2		1	2		1	60	210	2	#NULL!	#NULL!	2	#NULL!	#NULL!	2	#NULL!	#NULL!	#NULL!	#NULL!	#NULL!	#NULL!	#NULL!	#NULL!	#NULL!		1	"headache"	2		2
124	21	2	2	"kaski"	"kaski"	1	#NULL!	1	7	6	1		1	2		4	4	1	1		1	4		2	#NULL!	#NULL!	2	#NULL!	#NULL!	2	#NULL!	#NULL!	2	#NULL!	#NULL!	#NULL!	#NULL!	#NULL!	#NULL!	#NULL!	#NULL!	#NULL!		2		2		2
154	20	1	2	"kaski"	"syangja"	1	#NULL!	1	7	6	1		2	2		5	5	1	2		1	1		2	#NULL!	#NULL!	2	#NULL!	#NULL!	2	#NULL!	#NULL!	2	#NULL!	#NULL!	#NULL!	#NULL!	#NULL!	#NULL!	#NULL!	#NULL!	#NULL!		2		2		2
206	21	1	2	"kaski"	"kaski"	1	#NULL!	2	3	3	1		1	2		4	2	2	#NULL!		1	1		1	60	#NULL!	2	#NULL!	#NULL!	2	#NULL!	#NULL!	2	#NULL!	#NULL!	#NULL!	#NULL!	#NULL!	#NULL!	#NULL!	#NULL!	#NULL!		2		2		2
37	29	1	2	"kaski"	"syanja"	2	3	3	1	6	1		1	1	"absent"	6	5	1	1		1	2		2	#NULL!	#NULL!	2	#NULL!	#NULL!	2	#NULL!	#NULL!	2	#NULL!	#NULL!	#NULL!	#NULL!	#NULL!	#NULL!	#NULL!	#NULL!	#NULL!		2		2		2
64	22	1	2	""	"Kaski"	1	#NULL!	3	1	2	1		1	2		4	1	1	1		1	1		2	#NULL!	#NULL!	2	#NULL!	#NULL!	1	0	0	2	#NULL!	#NULL!	#NULL!	#NULL!	#NULL!	#NULL!	#NULL!	#NULL!	#NULL!		2		2		2
288	25	1	2	""	"kaski"	1	#NULL!	2	4	6	1		1	2		4	4	2	#NULL!		1	3		1	30	#NULL!	2	#NULL!	#NULL!	2	#NULL!	#NULL!	2	#NULL!	#NULL!	#NULL!	#NULL!	#NULL!	#NULL!	#NULL!	#NULL!	#NULL!		2		2		2
434	23	1	2	""	"tanahau"	2	3	3	3	6	1		1	2		3	4	1	4		1	5		2	#NULL!	#NULL!	2	#NULL!	#NULL!	2	#NULL!	#NULL!	2	#NULL!	#NULL!	#NULL!	#NULL!	#NULL!	#NULL!	#NULL!	#NULL!	#NULL!		1	"anxiety"	2		2
471	21	1	2	""	"myagdi"	1	#NULL!	1	3	2	1		2	1	"program huda"	4	2	1	5		1	5		2	#NULL!	#NULL!	2	#NULL!	#NULL!	1	#NULL!	#NULL!	2	#NULL!	#NULL!	#NULL!	#NULL!	#NULL!	#NULL!	#NULL!	#NULL!	#NULL!		2		2		2
30	23	2	2	"Kaski"	"synagja"	1	#NULL!	3	1	6	1		1	2		6	4	2	#NULL!		1	2		2	#NULL!	#NULL!	2	#NULL!	#NULL!	2	#NULL!	#NULL!	2	#NULL!	#NULL!	#NULL!	#NULL!	#NULL!	#NULL!	#NULL!	#NULL!	#NULL!		2		2		2
159	19	1	2	"kaski"	"kaski"	1	#NULL!	1	7	6	1		2	2		4	4	2	#NULL!		1	3		2	#NULL!	#NULL!	2	#NULL!	#NULL!	2	#NULL!	#NULL!	2	#NULL!	#NULL!	#NULL!	#NULL!	#NULL!	#NULL!	#NULL!	#NULL!	#NULL!		2		2		2
420	24	2	2	""	"baglung"	1	#NULL!	3	3	6	1		1	1	"absent"	4	3	2	#NULL!		1	1		2	#NULL!	#NULL!	2	#NULL!	#NULL!	1	2	2	2	#NULL!	#NULL!	#NULL!	#NULL!	#NULL!	#NULL!	#NULL!	#NULL!	#NULL!		2		2		2
551	20	2	2	""	"syangja"	1	#NULL!	1	6	6	1		2	2		4	1	1	1		1	2		1	60	300	2	#NULL!	#NULL!	1	1	#NULL!	2	#NULL!	#NULL!	#NULL!	#NULL!	#NULL!	#NULL!	#NULL!	#NULL!	#NULL!		2		2		2
554	18	1	2	""	"kaski"	1	#NULL!	1	6	6	1		2	2		4	3	2	#NULL!		2	#NULL!		2	#NULL!	#NULL!	2	#NULL!	#NULL!	2	#NULL!	#NULL!	2	#NULL!	#NULL!	#NULL!	#NULL!	#NULL!	#NULL!	#NULL!	#NULL!	#NULL!		2		2		2
26	22	2	2	"Kaski"	"Kaski"	1	#NULL!	3	1	6	1		1	2		5	4	1	1		1	1		1	60	420	2	#NULL!	#NULL!	1	0	1	2	#NULL!	#NULL!	#NULL!	#NULL!	#NULL!	#NULL!	#NULL!	#NULL!	#NULL!		2		2		2
32	23	2	2	"Kaski"	"parbat"	1	#NULL!	3	1	2	1		1	1	"give information"	4	4	1	5		1	4		1	30	#NULL!	2	#NULL!	#NULL!	2	#NULL!	#NULL!	1	2	2	2	2	2	2	1	2	2		1	"Nightmare happens "	2		2
148	23	1	2	""	"kaski"	1	#NULL!	2	7	6	1		2	2		5	6	1	2		1	1		1	20	#NULL!	2	#NULL!	#NULL!	2	#NULL!	#NULL!	2	#NULL!	#NULL!	#NULL!	#NULL!	#NULL!	#NULL!	#NULL!	#NULL!	#NULL!		1	"i suspect mild anxiety but not consulte	1	"narcistic syndrome to father"	1	"great-grandmother"
208	22	1	2	"kaski"	"kaski"	1	#NULL!	2	3	5	1		2	2		4	3	2	#NULL!		1	1		2	#NULL!	#NULL!	2	#NULL!	#NULL!	2	#NULL!	#NULL!	2	#NULL!	#NULL!	#NULL!	#NULL!	#NULL!	#NULL!	#NULL!	#NULL!	#NULL!		2		2		2
235	21	2	2	"tanahun"	"syangja"	1	#NULL!	2	3	6	1		2	2		3	4	2	#NULL!		1	1		1	20	140	1	1	7	1	1	2	2	#NULL!	#NULL!	#NULL!	#NULL!	#NULL!	#NULL!	#NULL!	#NULL!	#NULL!		2		2		2
267	22	1	1	""	"kalikot"	2	1	2	4	6	3		1	2		2	2	2	#NULL!		2	#NULL!		2	#NULL!	#NULL!	2	#NULL!	#NULL!	2	#NULL!	#NULL!	2	#NULL!	#NULL!	#NULL!	#NULL!	#NULL!	#NULL!	#NULL!	#NULL!	#NULL!		2		2		2
313	24	1	2	"kaski"	"kaski"	1	#NULL!	2	4	1	1		1	2		6	3	2	#NULL!		2	#NULL!		1	30	#NULL!	2	#NULL!	#NULL!	2	#NULL!	#NULL!	2	#NULL!	#NULL!	#NULL!	#NULL!	#NULL!	#NULL!	#NULL!	#NULL!	#NULL!		2		2		2
487	20	2	2	""	"kaski"	1	#NULL!	2	3	6	1		2	2		5	5	1	1		1	2		1	15	120	2	#NULL!	#NULL!	2	#NULL!	#NULL!	2	#NULL!	#NULL!	#NULL!	#NULL!	#NULL!	#NULL!	#NULL!	#NULL!	#NULL!		2		2		2
591	20	1	2	""	"myagdi"	1	#NULL!	1	3	2	1		2	2		3	2	1	5		1	5		2	#NULL!	#NULL!	2	#NULL!	#NULL!	2	#NULL!	#NULL!	2	#NULL!	#NULL!	#NULL!	#NULL!	#NULL!	#NULL!	#NULL!	#NULL!	#NULL!		2		2		2
196	20	1	2	""	"jhapa"	2	2	1	2	6	1		2	2		5	4	1	1		1	1		2	#NULL!	#NULL!	2	#NULL!	#NULL!	2	#NULL!	#NULL!	1	1	2	2	2	2	2	2	2	2		2		2		2
82	23	2	2	"kaski"	"syangja"	1	#NULL!	3	1	6	1		1	1	"fee"	4	3	2	#NULL!		1	5		2	#NULL!	#NULL!	2	#NULL!	#NULL!	2	#NULL!	#NULL!	2	#NULL!	#NULL!	#NULL!	#NULL!	#NULL!	#NULL!	#NULL!	#NULL!	#NULL!		2		2		2
215	22	1	2	"kaski"	"kaski"	1	#NULL!	2	3	6	1		2	2		4	3	1	1		1	4		2	#NULL!	#NULL!	2	#NULL!	#NULL!	2	#NULL!	#NULL!	2	#NULL!	#NULL!	#NULL!	#NULL!	#NULL!	#NULL!	#NULL!	#NULL!	#NULL!		2		2		2
238	22	1	2	""	"kaski"	1	#NULL!	2	3	6	1		2	2		5	4	1	1		1	2		2	#NULL!	#NULL!	2	#NULL!	#NULL!	2	#NULL!	#NULL!	2	#NULL!	#NULL!	#NULL!	#NULL!	#NULL!	#NULL!	#NULL!	#NULL!	#NULL!		2		2		2
259	21	1	2	""	"myagdi"	1	#NULL!	1	4	6	1		1	2		4	3	1	1		1	1		1	20	100	2	#NULL!	#NULL!	2	#NULL!	#NULL!	2	#NULL!	#NULL!	#NULL!	#NULL!	#NULL!	#NULL!	#NULL!	#NULL!	#NULL!		2		2		2
281	21	1	2	""	"kaski"	1	#NULL!	2	4	6	1		1	2		5	4	1	1		1	2		2	#NULL!	#NULL!	2	#NULL!	#NULL!	1	#NULL!	1	2	#NULL!	#NULL!	#NULL!	#NULL!	#NULL!	#NULL!	#NULL!	#NULL!	#NULL!		2		2		2
398	23	1	2	""	"syangja"	1	#NULL!	3	3	6	1		1	2		4	3	2	#NULL!		1	2		2	#NULL!	#NULL!	2	#NULL!	#NULL!	2	#NULL!	#NULL!	2	#NULL!	#NULL!	#NULL!	#NULL!	#NULL!	#NULL!	#NULL!	#NULL!	#NULL!		2		2		2
404	23	1	2	""	"kaski"	1	#NULL!	3	3	6	1		1	2		4	2	1	1		1	1		1	12	82	2	#NULL!	#NULL!	2	#NULL!	#NULL!	2	#NULL!	#NULL!	#NULL!	#NULL!	#NULL!	#NULL!	#NULL!	#NULL!	#NULL!		2		2		2
427	25	1	2	""	"kaski"	2	4	3	3	6	1		1	1	"absent"	4	4	2	#NULL!		1	5		1	30	#NULL!	2	#NULL!	#NULL!	2	#NULL!	#NULL!	2	#NULL!	#NULL!	#NULL!	#NULL!	#NULL!	#NULL!	#NULL!	#NULL!	#NULL!		2		2		2
430	23	2	2	""	"kaski"	1	#NULL!	3	3	6	1		1	2		5	5	1	2		1	2		2	#NULL!	#NULL!	2	#NULL!	#NULL!	2	#NULL!	#NULL!	2	#NULL!	#NULL!	#NULL!	#NULL!	#NULL!	#NULL!	#NULL!	#NULL!	#NULL!		2		2		2
431	23	2	2	""	"kaski"	1	#NULL!	3	3	6	1		1	2		6	6	1	2		1	1		1	120	840	2	#NULL!	#NULL!	2	#NULL!	#NULL!	2	#NULL!	#NULL!	#NULL!	#NULL!	#NULL!	#NULL!	#NULL!	#NULL!	#NULL!		2		2		2
450	23	1	2	""	"baglung"	1	#NULL!	3	5	2	1		2	2		2	2	1	5		2	#NULL!		2	#NULL!	#NULL!	2	#NULL!	#NULL!	2	#NULL!	#NULL!	2	#NULL!	#NULL!	#NULL!	#NULL!	#NULL!	#NULL!	#NULL!	#NULL!	#NULL!		2		2		2
433	23	2	2	""	"kaski"	1	#NULL!	3	3	6	1		1	2		5	4	2	#NULL!		1	1		1	120	#NULL!	2	#NULL!	#NULL!	1	1	#NULL!	2	#NULL!	#NULL!	#NULL!	#NULL!	#NULL!	#NULL!	#NULL!	#NULL!	#NULL!		2		2		2
3	22	2	2	"Parbat"	"kaski"	1	#NULL!	3	1	6	1		1	1	"Notice"	3	3	1	1		1	1		1	30	#NULL!	2	#NULL!	#NULL!	1	0	0	2	#NULL!	#NULL!	#NULL!	#NULL!	#NULL!	#NULL!	#NULL!	#NULL!	#NULL!		2		2		2
16	21	2	2	"kaski"	"kaski"	1	#NULL!	1	1	6	1		1	1	"absent"	4	3	2	#NULL!		1	4		2	#NULL!	#NULL!	2	#NULL!	#NULL!	1	0	0	2	#NULL!	#NULL!	#NULL!	#NULL!	#NULL!	#NULL!	#NULL!	#NULL!	#NULL!		2		2		2
102	23	1	2	"kski"	"myagdi"	2	3	3	1	6	1		1	1	"fee"	4	4	1	1		1	2		1	20	#NULL!	2	#NULL!	#NULL!	2	#NULL!	#NULL!	2	#NULL!	#NULL!	#NULL!	#NULL!	#NULL!	#NULL!	#NULL!	#NULL!	#NULL!		2		2		2
217	22	1	2	"kaski"	"kaski"	1	#NULL!	2	3	6	1		2	2		4	4	2	#NULL!		1	4		1	30	#NULL!	2	#NULL!	#NULL!	2	#NULL!	#NULL!	2	#NULL!	#NULL!	#NULL!	#NULL!	#NULL!	#NULL!	#NULL!	#NULL!	#NULL!		2		2		2
276	23	2	2	""	"kaski"	1	#NULL!	2	4	1	1		1	1	"fee"	4	4	1	4		1	1		2	#NULL!	#NULL!	2	#NULL!	#NULL!	2	#NULL!	#NULL!	1	1	2	2	2	2	2	2	2	2		2		1	"depression"	2
289	23	1	2	""	"kaski"	1	#NULL!	2	4	6	1		1	2		4	4	2	#NULL!		1	2		2	#NULL!	#NULL!	2	#NULL!	#NULL!	2	#NULL!	#NULL!	2	#NULL!	#NULL!	#NULL!	#NULL!	#NULL!	#NULL!	#NULL!	#NULL!	#NULL!		2		2		2
497	21	1	2	""	"okhaldhunga"	1	#NULL!	2	3	6	1		2	2		3	3	2	#NULL!		1	1		2	#NULL!	#NULL!	2	#NULL!	#NULL!	2	#NULL!	#NULL!	2	#NULL!	#NULL!	#NULL!	#NULL!	#NULL!	#NULL!	#NULL!	#NULL!	#NULL!		2		2		2
543	19	1	2	""	"dailekh"	2	4	1	6	2	3		2	2		4	3	2	#NULL!		1	2		1	40	#NULL!	2	#NULL!	#NULL!	2	#NULL!	#NULL!	2	#NULL!	#NULL!	#NULL!	#NULL!	#NULL!	#NULL!	#NULL!	#NULL!	#NULL!		2		2		2
441	22	1	2	""	"kaski"	1	#NULL!	3	5	1	1		2	1	"form varne bela"	1	1	2	#NULL!		1	5		2	#NULL!	#NULL!	2	#NULL!	#NULL!	2	#NULL!	#NULL!	2	#NULL!	#NULL!	#NULL!	#NULL!	#NULL!	#NULL!	#NULL!	#NULL!	#NULL!		2		2		2
77	24	2	2	"kaski"	"kaski"	1	#NULL!	3	1	6	1		1	2		3	2	1	1		1	1		2	#NULL!	#NULL!	2	#NULL!	#NULL!	1	1	#NULL!	2	#NULL!	#NULL!	#NULL!	#NULL!	#NULL!	#NULL!	#NULL!	#NULL!	#NULL!		2		2		2
201	23	2	2	""	"kaski"	2	3	2	3	6	1		2	2		3	3	1	5		1	5		1	30	200	2	#NULL!	#NULL!	2	#NULL!	#NULL!	2	#NULL!	#NULL!	#NULL!	#NULL!	#NULL!	#NULL!	#NULL!	#NULL!	#NULL!		2		2		2
322	23	1	2	"kaski"	"parbat"	2	4	2	3	6	1		2	2		4	3	2	#NULL!		1	3		2	#NULL!	#NULL!	2	#NULL!	#NULL!	2	#NULL!	#NULL!	2	#NULL!	#NULL!	#NULL!	#NULL!	#NULL!	#NULL!	#NULL!	#NULL!	#NULL!		2		2		2
341	21	1	2	""	"syangja"	2	1	2	3	6	1		2	2		1	1	2	#NULL!		2	#NULL!		2	#NULL!	#NULL!	2	#NULL!	#NULL!	2	#NULL!	#NULL!	2	#NULL!	#NULL!	#NULL!	#NULL!	#NULL!	#NULL!	#NULL!	#NULL!	#NULL!		2		2		2
346	21	1	2	""	"syangja"	1	#NULL!	2	3	6	1		2	2		4	4	1	5		1	5		1	30	#NULL!	2	#NULL!	#NULL!	2	#NULL!	#NULL!	2	#NULL!	#NULL!	#NULL!	#NULL!	#NULL!	#NULL!	#NULL!	#NULL!	#NULL!		2		2		2
385	23	1	2	""	"myagdi"	1	#NULL!	3	3	2	1		2	1	"programme"	3	2	1	5		1	5		2	#NULL!	#NULL!	2	#NULL!	#NULL!	2	#NULL!	#NULL!	2	#NULL!	#NULL!	#NULL!	#NULL!	#NULL!	#NULL!	#NULL!	#NULL!	#NULL!		2		2		2
455	23	1	2	""	"kaski"	1	#NULL!	3	5	6	1		2	2		3	3	1	1		2	#NULL!		1	15	#NULL!	2	#NULL!	#NULL!	2	#NULL!	#NULL!	2	#NULL!	#NULL!	#NULL!	#NULL!	#NULL!	#NULL!	#NULL!	#NULL!	#NULL!		2		2		2
525	19	1	2	""	"syangja"	1	#NULL!	1	6	6	1		2	2		1	1	2	#NULL!		2	#NULL!		2	#NULL!	#NULL!	2	#NULL!	#NULL!	2	#NULL!	#NULL!	2	#NULL!	#NULL!	#NULL!	#NULL!	#NULL!	#NULL!	#NULL!	#NULL!	#NULL!		2		2		2
590	20	1	2	""	"kaski"	1	#NULL!	1	3	6	1		2	2		2	2	1	5		1	3		2	#NULL!	#NULL!	2	#NULL!	#NULL!	2	#NULL!	#NULL!	2	#NULL!	#NULL!	#NULL!	#NULL!	#NULL!	#NULL!	#NULL!	#NULL!	#NULL!		2		2		2
403	27	2	2	""	"kaski"	2	3	3	3	2	2		1	2		2	1	2	#NULL!		1	4		1	15	120	1	#NULL!	1	1	4	18	2	#NULL!	#NULL!	#NULL!	#NULL!	#NULL!	#NULL!	#NULL!	#NULL!	#NULL!		1	"overthinking and tension"	2		1	"brother"
52	24	2	2	"kaski"	"dhading"	1	#NULL!	3	1	6	1		1	1	"absent"	4	3	1	1		1	3		1	30	210	2	#NULL!	#NULL!	2	#NULL!	#NULL!	2	#NULL!	#NULL!	#NULL!	#NULL!	#NULL!	#NULL!	#NULL!	#NULL!	#NULL!		2		2		2
57	26	2	2	"kaski"	"kaski"	1	#NULL!	3	1	6	1		1	2		4	4	2	#NULL!		1	3		1	10	70	2	#NULL!	#NULL!	2	#NULL!	#NULL!	2	#NULL!	#NULL!	#NULL!	#NULL!	#NULL!	#NULL!	#NULL!	#NULL!	#NULL!		2		2		2
190	21	1	2	""	"illam"	2	3	1	2	4	5	"kirat"	2	2		5	5	1	4		1	4		1	40	#NULL!	2	#NULL!	#NULL!	2	#NULL!	#NULL!	2	#NULL!	#NULL!	#NULL!	#NULL!	#NULL!	#NULL!	#NULL!	#NULL!	#NULL!		2		2		2
283	22	1	2	""	"parbat"	1	#NULL!	2	4	6	1		1	2		3	3	1	5		1	3		1	25	#NULL!	2	#NULL!	#NULL!	2	#NULL!	#NULL!	2	#NULL!	#NULL!	#NULL!	#NULL!	#NULL!	#NULL!	#NULL!	#NULL!	#NULL!		2		2		2
303	28	1	1	""	"syangja"	1	#NULL!	2	4	6	1		1	2		6	3	1	5		1	2		1	60	#NULL!	2	#NULL!	#NULL!	2	#NULL!	#NULL!	2	#NULL!	#NULL!	#NULL!	#NULL!	#NULL!	#NULL!	#NULL!	#NULL!	#NULL!		2		2		2
322	22	1	2	"kaski"	"okhaldhunga"	1	#NULL!	2	3	2	2		1	1	"absent"	1	1	1	5		1	1		1	120	#NULL!	2	#NULL!	#NULL!	2	#NULL!	#NULL!	2	#NULL!	#NULL!	#NULL!	#NULL!	#NULL!	#NULL!	#NULL!	#NULL!	#NULL!		2		2		2
462	20	1	2	""	"kaski"	1	#NULL!	1	3	1	1		2	1	"notice"	1	1	2	#NULL!		1	5		1	30	#NULL!	2	#NULL!	#NULL!	2	#NULL!	#NULL!	2	#NULL!	#NULL!	#NULL!	#NULL!	#NULL!	#NULL!	#NULL!	#NULL!	#NULL!		2		2		2
7	24	2	2	"kaski"	"kaski"	1	#NULL!	3	1	5	1		1	2		4	4	1	1		1	4		1	60	420	2	#NULL!	#NULL!	2	#NULL!	#NULL!	2	#NULL!	#NULL!	#NULL!	#NULL!	#NULL!	#NULL!	#NULL!	#NULL!	#NULL!		2		2		2
165	21	1	2	"kaski"	"kaski"	1	#NULL!	1	7	6	1		2	2		3	2	2	#NULL!		1	5		2	#NULL!	#NULL!	2	#NULL!	#NULL!	2	#NULL!	#NULL!	2	#NULL!	#NULL!	#NULL!	#NULL!	#NULL!	#NULL!	#NULL!	#NULL!	#NULL!		2		2		2
38	22	1	2	"kaski"	"kaski"	1	#NULL!	3	1	6	1		1	1	"absent"	6	5	1	2		1	2		1	30	210	2	#NULL!	#NULL!	1	#NULL!	2	2	#NULL!	#NULL!	#NULL!	#NULL!	#NULL!	#NULL!	#NULL!	#NULL!	#NULL!		2		2		2
86	24	2	2	"kaski"	"tanahau"	2	3	3	1	6	1		1	1	"absent"	3	2	2	#NULL!		1	3		2	#NULL!	#NULL!	2	#NULL!	#NULL!	2	#NULL!	#NULL!	1	1	2	2	2	2	2	2	2	2		2		1	"psycosis"	2
93	22	1	1	""	"Dhading"	2	3	3	1	2	1		1	1	"information"	4	4	2	#NULL!		1	2		1	20	#NULL!	2	#NULL!	#NULL!	1	4	#NULL!	2	#NULL!	#NULL!	#NULL!	#NULL!	#NULL!	#NULL!	#NULL!	#NULL!	#NULL!		2		2		2
104	22	2	2	"kaski"	"kaski"	1	#NULL!	3	1	6	1		1	1	"exam time and fee"	5	5	1	2		1	2		1	60	420	2	#NULL!	#NULL!	2	#NULL!	#NULL!	2	#NULL!	#NULL!	#NULL!	#NULL!	#NULL!	#NULL!	#NULL!	#NULL!	#NULL!		2		2		2
135	20	2	2	""	"baglung"	2	1	1	7	6	1		1	1	"fee"	3	2	1	1		1	1		1	60	#NULL!	2	#NULL!	#NULL!	2	#NULL!	#NULL!	2	#NULL!	#NULL!	#NULL!	#NULL!	#NULL!	#NULL!	#NULL!	#NULL!	#NULL!		2		2		2
146	23	2	2	""	"tanahun"	1	#NULL!	2	7	1	3		2	2		1	1	1	1		2	#NULL!		1	20	140	2	#NULL!	#NULL!	2	#NULL!	#NULL!	2	#NULL!	#NULL!	#NULL!	#NULL!	#NULL!	#NULL!	#NULL!	#NULL!	#NULL!		2		2		2
237	20	1	2	""	"parbat"	1	#NULL!	2	3	6	1		2	2		5	5	1	1		1	1		2	#NULL!	#NULL!	2	#NULL!	#NULL!	2	#NULL!	#NULL!	2	#NULL!	#NULL!	#NULL!	#NULL!	#NULL!	#NULL!	#NULL!	#NULL!	#NULL!		2		2		2
307	24	1	2	""	"tanahun"	1	#NULL!	2	4	4	1		1	1	"result"	5	5	2	#NULL!		2	#NULL!		1	10	70	2	#NULL!	#NULL!	2	#NULL!	#NULL!	2	#NULL!	#NULL!	#NULL!	#NULL!	#NULL!	#NULL!	#NULL!	#NULL!	#NULL!		2		2		2
370	22	2	2	""	"parbat"	1	#NULL!	3	3	6	1		1	2		4	4	2	#NULL!		1	1		1	30	#NULL!	2	#NULL!	#NULL!	2	#NULL!	#NULL!	2	#NULL!	#NULL!	#NULL!	#NULL!	#NULL!	#NULL!	#NULL!	#NULL!	#NULL!		2		2		2
383	24	1	2	""	"parbat"	2	3	3	3	2	2		2	2		3	3	1	5		1	5		2	#NULL!	#NULL!	2	#NULL!	#NULL!	2	#NULL!	#NULL!	2	#NULL!	#NULL!	#NULL!	#NULL!	#NULL!	#NULL!	#NULL!	#NULL!	#NULL!		2		2		2
446	22	1	2	""	"kaski"	1	#NULL!	3	5	6	1		2	1	"program huda, sick huda"	4	3	2	#NULL!		1	5		2	#NULL!	#NULL!	2	#NULL!	#NULL!	2	#NULL!	#NULL!	2	#NULL!	#NULL!	#NULL!	#NULL!	#NULL!	#NULL!	#NULL!	#NULL!	#NULL!		2		2		2
463	19	1	2	""	"syangja"	2	3	1	3	2	1		2	1	"notice"	3	4	1	2		1	5		1	30	#NULL!	2	#NULL!	#NULL!	2	#NULL!	#NULL!	2	#NULL!	#NULL!	#NULL!	#NULL!	#NULL!	#NULL!	#NULL!	#NULL!	#NULL!		2		2		2
499	22	2	2	""	"kaski"	1	#NULL!	2	3	4	2		2	1	"notice"	6	4	2	#NULL!		1	1		2	#NULL!	#NULL!	2	#NULL!	#NULL!	2	#NULL!	#NULL!	2	#NULL!	#NULL!	#NULL!	#NULL!	#NULL!	#NULL!	#NULL!	#NULL!	#NULL!		2		2		2
579	20	2	2	""	"kaski"	1	#NULL!	1	3	6	1		2	2		4	6	1	1		1	1		1	60	#NULL!	2	#NULL!	#NULL!	2	#NULL!	#NULL!	2	#NULL!	#NULL!	#NULL!	#NULL!	#NULL!	#NULL!	#NULL!	#NULL!	#NULL!		2		2		2
25	23	2	2	"Kaski"	"parbat"	2	3	3	1	6	1		1	1	"Information dina"	6	4	1	1		1	2		2	#NULL!	#NULL!	1	0	1	1	0	0	2	#NULL!	#NULL!	#NULL!	#NULL!	#NULL!	#NULL!	#NULL!	#NULL!	#NULL!		2		2		2
172	20	1	2	"kaski"	"syangja"	1	#NULL!	1	7	1	1		2	2		3	4	1	4		1	3		2	#NULL!	#NULL!	2	#NULL!	#NULL!	2	#NULL!	#NULL!	2	#NULL!	#NULL!	#NULL!	#NULL!	#NULL!	#NULL!	#NULL!	#NULL!	#NULL!		2		2		2
174	20	1	2	"kaski"	"kaski"	1	#NULL!	1	7	2	1		2	2		2	2	1	5		1	3		2	#NULL!	#NULL!	2	#NULL!	#NULL!	2	#NULL!	#NULL!	2	#NULL!	#NULL!	#NULL!	#NULL!	#NULL!	#NULL!	#NULL!	#NULL!	#NULL!		2		2		1	"uncle"
176	22	2	2	"kaski"	"rautahat"	1	#NULL!	1	2	6	1		2	1	"when absent in exam"	4	3	1	4		1	2		1	15	#NULL!	2	#NULL!	#NULL!	2	#NULL!	#NULL!	2	#NULL!	#NULL!	#NULL!	#NULL!	#NULL!	#NULL!	#NULL!	#NULL!	#NULL!		2		2		2
178	22	1	2	"kaski"	"chitwan"	2	2	1	2	6	1		2	2		4	5	1	1		1	1		1	60	#NULL!	2	#NULL!	#NULL!	2	#NULL!	#NULL!	2	#NULL!	#NULL!	#NULL!	#NULL!	#NULL!	#NULL!	#NULL!	#NULL!	#NULL!		2		2		2
179	21	1	2	"kaski"	"kaski"	1	#NULL!	1	2	6	1		2	2		4	4	1	4		1	2		2	#NULL!	#NULL!	2	#NULL!	#NULL!	2	#NULL!	#NULL!	2	#NULL!	#NULL!	#NULL!	#NULL!	#NULL!	#NULL!	#NULL!	#NULL!	#NULL!		2		2		2
213	21	1	2	"kaski"	"kaski"	1	#NULL!	2	3	6	3		2	2		4	2	2	#NULL!		1	1		2	#NULL!	#NULL!	2	#NULL!	#NULL!	2	#NULL!	#NULL!	2	#NULL!	#NULL!	#NULL!	#NULL!	#NULL!	#NULL!	#NULL!	#NULL!	#NULL!		2		2		2
228	21	1	2	""	"syangja"	1	#NULL!	2	3	6	1		2	2		6	5	1	4		1	4		1	10	#NULL!	2	#NULL!	#NULL!	2	#NULL!	#NULL!	2	#NULL!	#NULL!	#NULL!	#NULL!	#NULL!	#NULL!	#NULL!	#NULL!	#NULL!		2		2		2
285	25	1	1	""	"tanahun"	2	3	2	4	1	1		1	2		4	4	1	1		1	1		2	#NULL!	#NULL!	2	#NULL!	#NULL!	2	#NULL!	#NULL!	2	#NULL!	#NULL!	#NULL!	#NULL!	#NULL!	#NULL!	#NULL!	#NULL!	#NULL!		2		2		2
305	31	1	1	""	"kaski"	1	#NULL!	2	4	6	1		1	2		5	5	2	#NULL!		1	2		1	30	210	1	2	14	2	#NULL!	#NULL!	2	#NULL!	#NULL!	#NULL!	#NULL!	#NULL!	#NULL!	#NULL!	#NULL!	#NULL!		2		2		2
309	28	1	1	""	"kaski"	1	#NULL!	2	4	6	1		1	2		6	3	2	#NULL!		1	4		2	#NULL!	#NULL!	2	#NULL!	#NULL!	2	#NULL!	#NULL!	2	#NULL!	#NULL!	#NULL!	#NULL!	#NULL!	#NULL!	#NULL!	#NULL!	#NULL!		2		2		2
365	24	2	2	""	"kaski"	1	#NULL!	3	3	6	1		1	2		5	5	1	2		1	4		2	#NULL!	#NULL!	1	#NULL!	1	1	2	#NULL!	2	#NULL!	#NULL!	#NULL!	#NULL!	#NULL!	#NULL!	#NULL!	#NULL!	#NULL!		2		2		2
443	22	2	2	""	"kaski"	1	#NULL!	3	5	2	1		2	2		1	1	2	#NULL!		1	1		2	#NULL!	#NULL!	1	#NULL!	1	1	#NULL!	#NULL!	2	#NULL!	#NULL!	#NULL!	#NULL!	#NULL!	#NULL!	#NULL!	#NULL!	#NULL!		2		2		2
466	20	1	2	""	"syangja"	1	#NULL!	1	3	2	1		2	1	"notice"	4	2	2	#NULL!		1	5		1	20	60	2	#NULL!	#NULL!	2	#NULL!	#NULL!	2	#NULL!	#NULL!	#NULL!	#NULL!	#NULL!	#NULL!	#NULL!	#NULL!	#NULL!		2		2		2
468	21	2	2	""	"syangja"	2	3	1	3	2	1		2	2		3	3	1	5		1	5		1	60	#NULL!	2	#NULL!	#NULL!	2	#NULL!	#NULL!	2	#NULL!	#NULL!	#NULL!	#NULL!	#NULL!	#NULL!	#NULL!	#NULL!	#NULL!		2		2		2
360	24	2	2	""	"syangja"	1	#NULL!	1	3	2	1		1	2		4	3	2	#NULL!		1	6		2	#NULL!	#NULL!	2	#NULL!	#NULL!	2	#NULL!	#NULL!	2	#NULL!	#NULL!	#NULL!	#NULL!	#NULL!	#NULL!	#NULL!	#NULL!	#NULL!		2		2		2
63	19	1	2	""	"syangja"	1	#NULL!	1	1	6	1		1	1	"absent"	3	3	2	#NULL!		1	6	"indian army"	1	30	#NULL!	1	1	7	2	#NULL!	#NULL!	2	#NULL!	#NULL!	#NULL!	#NULL!	#NULL!	#NULL!	#NULL!	#NULL!	#NULL!		2		2		2
152	20	1	2	"kaski"	"kASKI"	1	#NULL!	1	7	6	1		2	2		3	3	2	#NULL!		1	3		2	#NULL!	#NULL!	2	#NULL!	#NULL!	2	#NULL!	#NULL!	2	#NULL!	#NULL!	#NULL!	#NULL!	#NULL!	#NULL!	#NULL!	#NULL!	#NULL!		2		2		2
177	20	1	2	"kaski"	"syangja"	2	2	1	2	6	1		2	2		5	4	2	#NULL!		1	4		1	20	#NULL!	2	#NULL!	#NULL!	2	#NULL!	#NULL!	2	#NULL!	#NULL!	#NULL!	#NULL!	#NULL!	#NULL!	#NULL!	#NULL!	#NULL!		2		2		2
262	22	2	2	""	"parbat"	1	#NULL!	1	4	6	1		1	1	"fee"	4	4	1	1		1	2		1	10	50	1	1	7	1	2	5	2	#NULL!	#NULL!	#NULL!	#NULL!	#NULL!	#NULL!	#NULL!	#NULL!	#NULL!		2		2		2
286	23	2	2	""	"kaski"	1	#NULL!	2	4	1	1		1	2		4	4	1	1		1	1		1	10	#NULL!	2	#NULL!	#NULL!	2	#NULL!	#NULL!	2	#NULL!	#NULL!	#NULL!	#NULL!	#NULL!	#NULL!	#NULL!	#NULL!	#NULL!		2		1	"generalized anxiety disorder"	2
287	23	1	2	""	"kaski"	1	#NULL!	2	4	6	1		1	2		5	4	2	#NULL!		2	#NULL!		2	#NULL!	#NULL!	2	#NULL!	#NULL!	2	#NULL!	#NULL!	2	#NULL!	#NULL!	#NULL!	#NULL!	#NULL!	#NULL!	#NULL!	#NULL!	#NULL!		2		2		2
381	34	1	2	""	"baglung"	1	#NULL!	3	3	2	1		2	1	"programme"	3	3	2	#NULL!		2	#NULL!		2	#NULL!	#NULL!	2	#NULL!	#NULL!	2	#NULL!	#NULL!	2	#NULL!	#NULL!	#NULL!	#NULL!	#NULL!	#NULL!	#NULL!	#NULL!	#NULL!		2		2		2
418	24	2	2	""	"kaski"	1	#NULL!	3	3	5	1		1	1	"absent"	4	4	2	#NULL!		1	1		2	#NULL!	#NULL!	2	#NULL!	#NULL!	1	#NULL!	#NULL!	2	#NULL!	#NULL!	#NULL!	#NULL!	#NULL!	#NULL!	#NULL!	#NULL!	#NULL!		2		2		2
438	23	2	2	""	"kaski"	1	#NULL!	3	3	6	1		1	2		3	1	1	1		1	1		2	#NULL!	#NULL!	2	#NULL!	#NULL!	2	#NULL!	#NULL!	2	#NULL!	#NULL!	#NULL!	#NULL!	#NULL!	#NULL!	#NULL!	#NULL!	#NULL!		2		2		2
460	20	1	2	""	"kaski"	1	#NULL!	1	3	6	1		2	2		3	3	1	5		2	#NULL!		1	15	#NULL!	2	#NULL!	#NULL!	2	#NULL!	#NULL!	2	#NULL!	#NULL!	#NULL!	#NULL!	#NULL!	#NULL!	#NULL!	#NULL!	#NULL!		2		2		2
465	19	1	2	""	"syangja"	1	#NULL!	1	3	2	1		2	1	"notice"	4	3	2	#NULL!		1	3		1	20	#NULL!	2	#NULL!	#NULL!	2	#NULL!	#NULL!	2	#NULL!	#NULL!	#NULL!	#NULL!	#NULL!	#NULL!	#NULL!	#NULL!	#NULL!		2		2		2
562	28	1	1	""	"tanahun"	1	#NULL!	1	3	6	1		2	1	"program huda"	3	3	1	1		1	1		2	#NULL!	#NULL!	2	#NULL!	#NULL!	2	#NULL!	#NULL!	2	#NULL!	#NULL!	#NULL!	#NULL!	#NULL!	#NULL!	#NULL!	#NULL!	#NULL!		2		2		2
595	19	1	2	""	"kaski"	2	3	1	3	6	1		2	2		4	3	2	#NULL!		1	1		2	#NULL!	#NULL!	2	#NULL!	#NULL!	2	#NULL!	#NULL!	2	#NULL!	#NULL!	#NULL!	#NULL!	#NULL!	#NULL!	#NULL!	#NULL!	#NULL!		2		2		2
444	21	1	2	""	"syangja"	2	1	3	5	1	1		2	1	"notice"	2	3	1	5		2	#NULL!		1	5	#NULL!	2	#NULL!	#NULL!	2	#NULL!	#NULL!	2	#NULL!	#NULL!	#NULL!	#NULL!	#NULL!	#NULL!	#NULL!	#NULL!	#NULL!		2		1	"mother"	2
527	19	1	2	""	"kaski"	1	#NULL!	1	6	2	1		2	2		1	1	1	5		2	#NULL!		2	#NULL!	#NULL!	2	#NULL!	#NULL!	2	#NULL!	#NULL!	2	#NULL!	#NULL!	#NULL!	#NULL!	#NULL!	#NULL!	#NULL!	#NULL!	#NULL!		2		2		2
210	22	1	2	"kaski"	"syangja"	1	#NULL!	2	3	6	1		2	2		4	2	2	#NULL!		1	3		1	30	#NULL!	2	#NULL!	#NULL!	2	#NULL!	#NULL!	2	#NULL!	#NULL!	#NULL!	#NULL!	#NULL!	#NULL!	#NULL!	#NULL!	#NULL!		2		2		2
528	20	1	2	""	"gulmi"	1	#NULL!	1	6	1	1		2	2		3	1	1	5		2	#NULL!		1	30	#NULL!	2	#NULL!	#NULL!	2	#NULL!	#NULL!	2	#NULL!	#NULL!	#NULL!	#NULL!	#NULL!	#NULL!	#NULL!	#NULL!	#NULL!		2		1	"grandmother"	2
14	24	1	2	"Kaski"	"baglung"	1	#NULL!	3	1	6	1		1	2		5	4	2	#NULL!		1	2		1	30	210	2	#NULL!	#NULL!	2	#NULL!	#NULL!	2	#NULL!	#NULL!	#NULL!	#NULL!	#NULL!	#NULL!	#NULL!	#NULL!	#NULL!		2		2		2
87	24	2	2	"kaski"	"rautahat"	1	#NULL!	3	1	6	1		1	2		3	2	2	#NULL!		1	1		1	60	210	2	#NULL!	#NULL!	2	#NULL!	#NULL!	2	#NULL!	#NULL!	#NULL!	#NULL!	#NULL!	#NULL!	#NULL!	#NULL!	#NULL!		2		2		2
134	21	2	2	""	"kaski"	1	#NULL!	1	7	4	1		1	1	"result"	3	3	1	1		1	1		1	90	#NULL!	2	#NULL!	#NULL!	2	#NULL!	#NULL!	2	#NULL!	#NULL!	#NULL!	#NULL!	#NULL!	#NULL!	#NULL!	#NULL!	#NULL!		2		2		2
312	24	1	2	""	"gorkha"	1	#NULL!	2	4	6	1		1	2		6	6	1	2		1	2		1	60	#NULL!	2	#NULL!	#NULL!	2	#NULL!	#NULL!	2	#NULL!	#NULL!	#NULL!	#NULL!	#NULL!	#NULL!	#NULL!	#NULL!	#NULL!		2		2		2
320	24	1	2	"kaski"	"lamjung"	1	#NULL!	2	3	2	2		2	1	"notice of study"	3	1	2	#NULL!		1	5		1	60	#NULL!	2	#NULL!	#NULL!	2	#NULL!	#NULL!	2	#NULL!	#NULL!	#NULL!	#NULL!	#NULL!	#NULL!	#NULL!	#NULL!	#NULL!		2		2		2
347	23	1	2	""	"kanchanpur"	2	3	2	3	3	1		2	1	"programme"	3	1	1	5		1	5		1	30	210	2	#NULL!	#NULL!	2	#NULL!	#NULL!	2	#NULL!	#NULL!	#NULL!	#NULL!	#NULL!	#NULL!	#NULL!	#NULL!	#NULL!		2		2		2
352	22	2	2	""	"kaski"	1	#NULL!	3	3	6	1		1	2		3	1	2	#NULL!		1	6		1	30	210	2	#NULL!	#NULL!	2	#NULL!	#NULL!	2	#NULL!	#NULL!	#NULL!	#NULL!	#NULL!	#NULL!	#NULL!	#NULL!	#NULL!		2		2		2
440	21	2	2	""	"syangja"	2	3	3	5	2	1		2	2		3	2	1	5		1	5		1	120	#NULL!	2	#NULL!	#NULL!	2	#NULL!	#NULL!	2	#NULL!	#NULL!	#NULL!	#NULL!	#NULL!	#NULL!	#NULL!	#NULL!	#NULL!		2		2		2
461	21	2	2	""	"syangja"	1	#NULL!	1	3	5	1		2	2		4	2	1	5		1	5		1	120	#NULL!	2	#NULL!	#NULL!	2	#NULL!	#NULL!	2	#NULL!	#NULL!	#NULL!	#NULL!	#NULL!	#NULL!	#NULL!	#NULL!	#NULL!		2		2		2
565	21	1	2	""	"kaski"	1	#NULL!	1	3	6	1		2	2		5	4	1	5		1	2		1	20	#NULL!	2	#NULL!	#NULL!	2	#NULL!	#NULL!	2	#NULL!	#NULL!	#NULL!	#NULL!	#NULL!	#NULL!	#NULL!	#NULL!	#NULL!		2		2		2
573	20	1	2	""	"kaski"	1	#NULL!	1	3	6	1		2	2		3	3	1	1		1	1		2	#NULL!	#NULL!	2	#NULL!	#NULL!	2	#NULL!	#NULL!	2	#NULL!	#NULL!	#NULL!	#NULL!	#NULL!	#NULL!	#NULL!	#NULL!	#NULL!		2		2		2
291	21	1	1	""	"kaski"	1	#NULL!	2	4	6	1		1	2		4	3	2	#NULL!		2	#NULL!		2	#NULL!	#NULL!	2	#NULL!	#NULL!	2	#NULL!	#NULL!	2	#NULL!	#NULL!	#NULL!	#NULL!	#NULL!	#NULL!	#NULL!	#NULL!	#NULL!		2		2		2
195	19	1	2	""	"syangja"	1	#NULL!	1	2	6	1		2	2		4	4	1	1		1	1		2	#NULL!	#NULL!	2	#NULL!	#NULL!	2	#NULL!	22	2	#NULL!	#NULL!	#NULL!	#NULL!	#NULL!	#NULL!	#NULL!	#NULL!	#NULL!		2		2		2
263	21	2	2	""	"nawalparasi"	1	#NULL!	1	4	6	1		1	2		4	4	1	1		1	1		2	#NULL!	#NULL!	2	#NULL!	#NULL!	2	#NULL!	#NULL!	2	#NULL!	#NULL!	#NULL!	#NULL!	#NULL!	#NULL!	#NULL!	#NULL!	#NULL!		2		2		2
295	24	1	2	""	"lamjung"	2	4	2	4	2	1		1	2		4	2	2	#NULL!		1	2		1	30	210	2	#NULL!	#NULL!	2	#NULL!	#NULL!	2	#NULL!	#NULL!	#NULL!	#NULL!	#NULL!	#NULL!	#NULL!	#NULL!	#NULL!		2		2		2
326	23	2	2	"kaski"	"tanahau"	2	3	2	3	6	1		2	2		3	3	2	#NULL!		1	5		1	30	210	2	#NULL!	#NULL!	2	#NULL!	#NULL!	2	#NULL!	#NULL!	#NULL!	#NULL!	#NULL!	#NULL!	#NULL!	#NULL!	#NULL!		2		2		2
337	21	1	2	""	"dang"	1	#NULL!	2	3	6	1		2	2		3	1	1	5		1	5		2	#NULL!	#NULL!	2	#NULL!	#NULL!	2	#NULL!	#NULL!	2	#NULL!	#NULL!	#NULL!	#NULL!	#NULL!	#NULL!	#NULL!	#NULL!	#NULL!		2		2		2
357	23	2	2	""	"parbat"	2	1	1	3	6	1		1	1	"programme"	4	4	1	1		1	4		1	90	660	2	#NULL!	#NULL!	2	#NULL!	#NULL!	2	#NULL!	#NULL!	#NULL!	#NULL!	#NULL!	#NULL!	#NULL!	#NULL!	#NULL!		2		2		2
368	21	1	2	""	"kaski"	1	#NULL!	3	3	6	1		1	2		5	4	2	#NULL!		1	4		2	#NULL!	#NULL!	2	#NULL!	#NULL!	2	#NULL!	#NULL!	2	#NULL!	#NULL!	#NULL!	#NULL!	#NULL!	#NULL!	#NULL!	#NULL!	#NULL!		2		2		2
545	19	1	2	""	"syangja"	1	#NULL!	1	6	6	1		2	2		3	3	2	#NULL!		1	3		1	15	#NULL!	2	#NULL!	#NULL!	2	#NULL!	#NULL!	2	#NULL!	#NULL!	#NULL!	#NULL!	#NULL!	#NULL!	#NULL!	#NULL!	#NULL!		2		2		2
79	23	2	2	"kaski"	"rupendehi"	1	#NULL!	3	1	6	1		1	1	"absent"	3	4	2	#NULL!		1	3		2	#NULL!	#NULL!	2	#NULL!	#NULL!	2	#NULL!	#NULL!	2	#NULL!	#NULL!	#NULL!	#NULL!	#NULL!	#NULL!	#NULL!	#NULL!	#NULL!		2		1	"father"	2
29	24	2	2	"Kaski"	"Kaski"	1	#NULL!	3	1	6	1		1	1	"absent for long time"	4	4	2	#NULL!		1	5		1	45	280	2	#NULL!	#NULL!	1	0	1	2	#NULL!	#NULL!	#NULL!	#NULL!	#NULL!	#NULL!	#NULL!	#NULL!	#NULL!		2		2		2
33	25	2	2	"Kaski"	"Kaski"	2	1	3	1	2	5	"bon"	1	1	"college absent"	3	3	1	5		1	5		2	#NULL!	#NULL!	2	#NULL!	#NULL!	2	#NULL!	#NULL!	2	#NULL!	#NULL!	#NULL!	#NULL!	#NULL!	#NULL!	#NULL!	#NULL!	#NULL!		2		2		2
43	23	1	2	"kaski"	"kaski"	1	#NULL!	3	1	2	1		1	1	"absent"	3	3	2	#NULL!		1	6	"indian army"	2	#NULL!	#NULL!	2	#NULL!	#NULL!	2	#NULL!	#NULL!	2	#NULL!	#NULL!	#NULL!	#NULL!	#NULL!	#NULL!	#NULL!	#NULL!	#NULL!		2		2		2
181	20	1	2	"kaski"	"parbat"	2	1	1	2	6	1		2	2		5	4	2	#NULL!		1	1		1	25	#NULL!	1	1	#NULL!	2	#NULL!	#NULL!	2	#NULL!	#NULL!	#NULL!	#NULL!	#NULL!	#NULL!	#NULL!	#NULL!	#NULL!		2		2		2
223	22	1	2	"kaski"	"kaski"	1	#NULL!	2	3	6	1		2	2		4	4	1	1		1	1		2	#NULL!	#NULL!	2	#NULL!	#NULL!	2	#NULL!	#NULL!	2	#NULL!	#NULL!	#NULL!	#NULL!	#NULL!	#NULL!	#NULL!	#NULL!	#NULL!		2		2		2
224	22	1	2	"kaski"	"kaski"	1	#NULL!	2	3	6	1		2	2		4	4	1	1		1	1		2	#NULL!	#NULL!	2	#NULL!	#NULL!	2	#NULL!	#NULL!	2	#NULL!	#NULL!	#NULL!	#NULL!	#NULL!	#NULL!	#NULL!	#NULL!	#NULL!		2		2		2
252	23	1	2	""	"kaski"	1	#NULL!	1	4	2	1		1	2		4	3	1	1		1	1		1	30	#NULL!	2	#NULL!	#NULL!	2	#NULL!	#NULL!	2	#NULL!	#NULL!	#NULL!	#NULL!	#NULL!	#NULL!	#NULL!	#NULL!	#NULL!		2		2		2
269	21	1	2	""	"kaski"	1	#NULL!	2	4	6	1		1	2		4	3	2	#NULL!		1	1		1	15	105	2	#NULL!	#NULL!	2	#NULL!	#NULL!	2	#NULL!	#NULL!	#NULL!	#NULL!	#NULL!	#NULL!	#NULL!	#NULL!	#NULL!		2		2		2
328	24	2	2	"kaski"	"lamjung"	1	#NULL!	2	3	5	1		2	2		3	3	1	1		1	1		1	20	#NULL!	2	#NULL!	#NULL!	2	#NULL!	#NULL!	2	#NULL!	#NULL!	#NULL!	#NULL!	#NULL!	#NULL!	#NULL!	#NULL!	#NULL!		2		2		2
419	25	2	2	""	"tanahu"	1	#NULL!	3	3	6	1		1	2		4	3	2	#NULL!		1	3		2	#NULL!	#NULL!	2	#NULL!	#NULL!	1	#NULL!	1	2	#NULL!	#NULL!	#NULL!	#NULL!	#NULL!	#NULL!	#NULL!	#NULL!	#NULL!		2		2		2
428	24	1	2	""	"kaski"	1	#NULL!	3	3	6	1		1	2		5	5	1	2		1	1		2	#NULL!	#NULL!	2	#NULL!	#NULL!	2	#NULL!	#NULL!	2	#NULL!	#NULL!	#NULL!	#NULL!	#NULL!	#NULL!	#NULL!	#NULL!	#NULL!		2		2		2
437	24	2	2	""	"kaski"	1	#NULL!	3	3	6	1		1	2		3	1	2	#NULL!		1	3		1	60	360	2	#NULL!	#NULL!	2	#NULL!	#NULL!	2	#NULL!	#NULL!	#NULL!	#NULL!	#NULL!	#NULL!	#NULL!	#NULL!	#NULL!		2		2		2
452	21	1	2	""	"tanahun"	1	#NULL!	3	5	1	1		2	1	"program huda"	3	4	2	#NULL!		1	5		2	#NULL!	#NULL!	2	#NULL!	#NULL!	2	#NULL!	#NULL!	2	#NULL!	#NULL!	#NULL!	#NULL!	#NULL!	#NULL!	#NULL!	#NULL!	#NULL!		2		2		2
464	20	1	2	""	"syangja"	1	#NULL!	1	3	6	1		2	2		3	3	1	5		1	4		2	#NULL!	#NULL!	2	#NULL!	#NULL!	2	#NULL!	#NULL!	2	#NULL!	#NULL!	#NULL!	#NULL!	#NULL!	#NULL!	#NULL!	#NULL!	#NULL!		2		2		2
524	19	1	2	""	"parbat"	2	1	1	6	6	1		2	2		3	3	2	#NULL!		1	3		2	#NULL!	#NULL!	2	#NULL!	#NULL!	2	#NULL!	#NULL!	2	#NULL!	#NULL!	#NULL!	#NULL!	#NULL!	#NULL!	#NULL!	#NULL!	#NULL!		2		2		2
586	21	1	2	""	"kaski"	1	#NULL!	1	3	2	2		2	2		4	3	2	#NULL!		1	5		2	#NULL!	#NULL!	2	#NULL!	#NULL!	2	#NULL!	#NULL!	2	#NULL!	#NULL!	#NULL!	#NULL!	#NULL!	#NULL!	#NULL!	#NULL!	#NULL!		2		2		2
364	23	1	2	""	"myagdi"	1	#NULL!	1	5	2	1		1	2		3	3	2	#NULL!		1	1		2	#NULL!	#NULL!	2	#NULL!	#NULL!	2	#NULL!	#NULL!	2	#NULL!	#NULL!	#NULL!	#NULL!	#NULL!	#NULL!	#NULL!	#NULL!	#NULL!		2		2		2
442	22	1	2	""	"lamjung"	2	3	3	5	6	1		2	2		3	3	2	#NULL!		1	5		2	#NULL!	#NULL!	2	#NULL!	#NULL!	2	#NULL!	#NULL!	2	#NULL!	#NULL!	#NULL!	#NULL!	#NULL!	#NULL!	#NULL!	#NULL!	#NULL!		1	"depression"	2		2
363	23	1	2	""	"kaski"	1	#NULL!	3	5	6	1		1	2		3	3	2	#NULL!		1	1		2	#NULL!	#NULL!	2	#NULL!	#NULL!	2	#NULL!	#NULL!	2	#NULL!	#NULL!	#NULL!	#NULL!	#NULL!	#NULL!	#NULL!	#NULL!	#NULL!		2		2		2
372	22	2	2	""	"syangja"	1	#NULL!	3	3	2	2		1	1	"notice"	3	3	2	#NULL!		1	6		1	30	210	2	#NULL!	#NULL!	2	#NULL!	#NULL!	2	#NULL!	#NULL!	#NULL!	#NULL!	#NULL!	#NULL!	#NULL!	#NULL!	#NULL!		2		1	"depression"	2
2	22	2	2	"Kaski"	"Parbat"	1	#NULL!	3	1	6	1		1	1	"To give information"	4	3	1	1		1	1		1	15	#NULL!	2	#NULL!	#NULL!	2	#NULL!	#NULL!	2	#NULL!	#NULL!	#NULL!	#NULL!	#NULL!	#NULL!	#NULL!	#NULL!	#NULL!		2		2		2
4	24	2	2	"kaski"	"parbat"	2	3	3	1	6	1		1	2		4	4	1	4		1	4		2	#NULL!	#NULL!	2	#NULL!	#NULL!	2	#NULL!	#NULL!	2	#NULL!	#NULL!	#NULL!	#NULL!	#NULL!	#NULL!	#NULL!	#NULL!	#NULL!		2		2		2
42	23	1	2	"kaski"	"tanahu"	1	#NULL!	3	1	2	2		1	1	"absent"	3	3	1	1		1	1		2	#NULL!	#NULL!	2	#NULL!	#NULL!	2	#NULL!	#NULL!	2	#NULL!	#NULL!	#NULL!	#NULL!	#NULL!	#NULL!	#NULL!	#NULL!	#NULL!		2		2		2
80	24	2	2	"kaski"	"kaski"	1	#NULL!	3	1	2	1		1	1	"fee"	3	3	1	4		1	4		2	#NULL!	#NULL!	2	#NULL!	#NULL!	2	#NULL!	#NULL!	2	#NULL!	#NULL!	#NULL!	#NULL!	#NULL!	#NULL!	#NULL!	#NULL!	#NULL!		2		2		2
85	24	2	2	"kaski"	"parbat"	2	1	3	1	6	1		1	2		3	3	2	#NULL!		1	3		1	30	210	2	#NULL!	#NULL!	2	#NULL!	#NULL!	2	#NULL!	#NULL!	#NULL!	#NULL!	#NULL!	#NULL!	#NULL!	#NULL!	#NULL!		2		2		2
98	24	1	2	""	"Tanahun"	2	2	3	1	6	1		1	1	"absent vayema"	4	4	2	#NULL!		1	1		2	#NULL!	#NULL!	2	#NULL!	#NULL!	2	#NULL!	#NULL!	2	#NULL!	#NULL!	#NULL!	#NULL!	#NULL!	#NULL!	#NULL!	#NULL!	#NULL!		2		2		2
119	22	2	2	"kaski"	"kaski"	1	#NULL!	1	7	6	1		1	1	"for fee"	3	3	1	1		1	1		2	#NULL!	#NULL!	2	#NULL!	#NULL!	2	#NULL!	#NULL!	2	#NULL!	#NULL!	#NULL!	#NULL!	#NULL!	#NULL!	#NULL!	#NULL!	#NULL!		2		2		2
169	21	2	2	"kaski"	"parbat"	1	#NULL!	1	7	6	1		2	2		3	4	2	#NULL!		1	5		1	30	210	2	#NULL!	#NULL!	2	#NULL!	#NULL!	2	#NULL!	#NULL!	#NULL!	#NULL!	#NULL!	#NULL!	#NULL!	#NULL!	#NULL!		2		2		2
226	22	1	2	""	"kaski"	1	#NULL!	2	3	2	1		2	2		4	4	2	#NULL!		1	3		2	#NULL!	#NULL!	2	#NULL!	#NULL!	2	#NULL!	#NULL!	2	#NULL!	#NULL!	#NULL!	#NULL!	#NULL!	#NULL!	#NULL!	#NULL!	#NULL!		2		2		2
242	23	2	2	""	"baglung"	2	1	1	4	2	1		1	2		6	4	2	#NULL!		1	5		2	#NULL!	#NULL!	2	#NULL!	#NULL!	2	#NULL!	#NULL!	2	#NULL!	#NULL!	#NULL!	#NULL!	#NULL!	#NULL!	#NULL!	#NULL!	#NULL!		2		2		2
268	21	1	2	""	"syangja"	1	#NULL!	2	4	6	1		1	2		3	3	2	#NULL!		1	4		2	#NULL!	#NULL!	2	#NULL!	#NULL!	2	#NULL!	#NULL!	2	#NULL!	#NULL!	#NULL!	#NULL!	#NULL!	#NULL!	#NULL!	#NULL!	#NULL!		2		2		2
298	25	1	2	""	"kaski"	2	2	2	1	2	1		1	2		4	4	1	1		1	1		1	30	120	2	#NULL!	#NULL!	2	#NULL!	#NULL!	2	#NULL!	#NULL!	#NULL!	#NULL!	#NULL!	#NULL!	#NULL!	#NULL!	#NULL!		2		2		2
302	24	1	1	""	"myagdi"	1	#NULL!	2	4	6	1		1	2		4	4	1	1		2	#NULL!		1	30	#NULL!	2	#NULL!	#NULL!	2	#NULL!	#NULL!	2	#NULL!	#NULL!	#NULL!	#NULL!	#NULL!	#NULL!	#NULL!	#NULL!	#NULL!		2		2		2
304	26	1	1	""	"kaski"	1	#NULL!	2	4	6	1		1	2		6	1	1	3		1	3		2	#NULL!	#NULL!	2	#NULL!	#NULL!	2	#NULL!	#NULL!	2	#NULL!	#NULL!	#NULL!	#NULL!	#NULL!	#NULL!	#NULL!	#NULL!	#NULL!		2		2		2
314	25	1	2	""	"kaski"	1	#NULL!	2	4	6	1		1	2		6	4	1	3		1	3		1	30	#NULL!	2	#NULL!	#NULL!	2	#NULL!	#NULL!	2	#NULL!	#NULL!	#NULL!	#NULL!	#NULL!	#NULL!	#NULL!	#NULL!	#NULL!		2		2		2
336	21	1	2	""	"lamjung"	2	2	3	6	1	2		2	2		3	3	1	5		1	5		1	120	#NULL!	2	#NULL!	#NULL!	2	#NULL!	#NULL!	2	#NULL!	#NULL!	#NULL!	#NULL!	#NULL!	#NULL!	#NULL!	#NULL!	#NULL!		2		2		2
348	21	1	2	""	"lamjung"	2	3	2	3	2	1		1	2		3	3	1	3		1	5		2	#NULL!	#NULL!	2	#NULL!	#NULL!	2	#NULL!	#NULL!	2	#NULL!	#NULL!	#NULL!	#NULL!	#NULL!	#NULL!	#NULL!	#NULL!	#NULL!		2		2		2
349	22	1	2	""	"kaski"	1	#NULL!	2	1	5	1		1	1	"programme"	4	3	1	1		1	1		1	30	#NULL!	2	#NULL!	#NULL!	2	#NULL!	#NULL!	2	#NULL!	#NULL!	#NULL!	#NULL!	#NULL!	#NULL!	#NULL!	#NULL!	#NULL!		2		2		2
392	22	1	2	""	"gorkha"	1	#NULL!	3	3	2	1		1	2		4	4	2	#NULL!		1	1		1	30	#NULL!	2	#NULL!	#NULL!	2	#NULL!	#NULL!	2	#NULL!	#NULL!	#NULL!	#NULL!	#NULL!	#NULL!	#NULL!	#NULL!	#NULL!		2		2		2
402	24	2	2	""	"kjaski"	1	#NULL!	3	3	6	1		1	2		3	4	2	#NULL!		1	6		2	#NULL!	#NULL!	1	#NULL!	1	1	#NULL!	2	2	#NULL!	#NULL!	#NULL!	#NULL!	#NULL!	#NULL!	#NULL!	#NULL!	#NULL!		2		2		2
478	22	2	2	""	"lamjung"	1	#NULL!	2	3	5	2		2	1	"absent huda"	3	3	2	#NULL!		1	1		2	#NULL!	#NULL!	2	#NULL!	#NULL!	2	#NULL!	#NULL!	2	#NULL!	#NULL!	#NULL!	#NULL!	#NULL!	#NULL!	#NULL!	#NULL!	#NULL!		2		2		2
492	21	1	2	""	"kaski"	1	#NULL!	2	3	6	1		2	2		4	5	1	4		1	4		1	30	200	2	#NULL!	#NULL!	2	#NULL!	#NULL!	2	#NULL!	#NULL!	#NULL!	#NULL!	#NULL!	#NULL!	#NULL!	#NULL!	#NULL!		2		2		2
495	21	2	2	""	"kaski"	1	#NULL!	2	3	5	1		2	1		4	4	1	3		1	3		2	#NULL!	#NULL!	2	#NULL!	#NULL!	2	#NULL!	#NULL!	2	#NULL!	#NULL!	#NULL!	#NULL!	#NULL!	#NULL!	#NULL!	#NULL!	#NULL!		2		2		2
496	22	1	2	""	"kaski"	1	#NULL!	2	3	6	1		2	2		4	4	1	4		1	3		1	30	210	2	#NULL!	#NULL!	2	#NULL!	#NULL!	2	#NULL!	#NULL!	#NULL!	#NULL!	#NULL!	#NULL!	#NULL!	#NULL!	#NULL!		2		2		2
507	21	1	2	""	"syangja"	1	#NULL!	2	3	6	1		2	2		4	3	1	1		1	1		2	#NULL!	#NULL!	2	#NULL!	#NULL!	2	#NULL!	#NULL!	2	#NULL!	#NULL!	#NULL!	#NULL!	#NULL!	#NULL!	#NULL!	#NULL!	#NULL!		2		2		2
583	24	1	2	""	"kaski"	2	1	1	3	1	1		2	2		1	1	1	5		1	2		2	#NULL!	#NULL!	2	#NULL!	#NULL!	2	#NULL!	#NULL!	2	#NULL!	#NULL!	#NULL!	#NULL!	#NULL!	#NULL!	#NULL!	#NULL!	#NULL!		2		2		2
589	20	1	2	""	"kaski"	1	#NULL!	1	3	2	2		1	1	"mistake garema"	2	2	1	3		1	5		2	#NULL!	#NULL!	2	#NULL!	#NULL!	2	#NULL!	#NULL!	2	#NULL!	#NULL!	#NULL!	#NULL!	#NULL!	#NULL!	#NULL!	#NULL!	#NULL!		2		2		2
132	22	2	2	""	"Dhading"	1	#NULL!	1	7	6	1		1	1	"college fee"	3	2	1	1		1	1		1	30	210	2	#NULL!	#NULL!	1	#NULL!	3	2	#NULL!	#NULL!	#NULL!	#NULL!	#NULL!	#NULL!	#NULL!	#NULL!	#NULL!		2		2		1	"father"
155	21	1	2	"kaski"	"kaski"	1	#NULL!	1	7	6	1		2	2		3	3	2	#NULL!		1	5		2	#NULL!	#NULL!	2	#NULL!	#NULL!	2	#NULL!	#NULL!	2	#NULL!	#NULL!	#NULL!	#NULL!	#NULL!	#NULL!	#NULL!	#NULL!	#NULL!		1	"overthinking"	2		2
1	24	1	2	"Kaski"	"Syangja"	1	#NULL!	3	1	6	1		1	1	"If any unusual activity	4	4	1	1		1	2		1	20	#NULL!	2	#NULL!	#NULL!	2	#NULL!	#NULL!	2	#NULL!	#NULL!	#NULL!	#NULL!	#NULL!	#NULL!	#NULL!	#NULL!	#NULL!		2		2		2
41	23	1	2	"kaski"	"kask"	1	#NULL!	3	1	6	1		1	1	"absent"	5	5	1	2		1	6		2	#NULL!	#NULL!	2	#NULL!	#NULL!	2	#NULL!	#NULL!	2	#NULL!	#NULL!	#NULL!	#NULL!	#NULL!	#NULL!	#NULL!	#NULL!	#NULL!		2		2		2
75	24	1	2	""	"Kaski"	1	#NULL!	3	1	6	1		1	2		5	4	1	5		1	5		2	#NULL!	#NULL!	2	#NULL!	#NULL!	2	#NULL!	#NULL!	2	#NULL!	#NULL!	#NULL!	#NULL!	#NULL!	#NULL!	#NULL!	#NULL!	#NULL!		2		2		2
114	20	2	1	"kaski"	"kaski"	1	#NULL!	1	7	6	1		1	1	"absent"	5	4	2	#NULL!		1	3		1	60	210	2	#NULL!	#NULL!	2	#NULL!	#NULL!	2	#NULL!	#NULL!	#NULL!	#NULL!	#NULL!	#NULL!	#NULL!	#NULL!	#NULL!		2		2		2
121	21	2	2	"kaski "	"parbat"	2	1	1	7	6	1		1	2		3	4	2	#NULL!		1	1		1	120	#NULL!	2	#NULL!	#NULL!	2	#NULL!	#NULL!	2	#NULL!	#NULL!	#NULL!	#NULL!	#NULL!	#NULL!	#NULL!	#NULL!	#NULL!		2		2		2
125	20	2	2	"kaski"	"myagdi"	2	1	1	7	6	1		1	2		6	4	1	2		1	2		1	30	#NULL!	2	#NULL!	#NULL!	2	#NULL!	#NULL!	2	#NULL!	#NULL!	#NULL!	#NULL!	#NULL!	#NULL!	#NULL!	#NULL!	#NULL!		2		2		2
131	19	2	2	"kaski"	"kaski"	1	#NULL!	1	7	6	1		1	1	"fee"	4	3	1	5		1	1		1	15	#NULL!	2	#NULL!	#NULL!	2	#NULL!	#NULL!	2	#NULL!	#NULL!	#NULL!	#NULL!	#NULL!	#NULL!	#NULL!	#NULL!	#NULL!		2		2		2
144	21	2	2	""	"kaski"	1	#NULL!	1	7	6	1		2	1	"absent"	5	5	1	1		1	1		1	60	#NULL!	1	7	#NULL!	1	3	#NULL!	2	#NULL!	#NULL!	#NULL!	#NULL!	#NULL!	#NULL!	#NULL!	#NULL!	#NULL!		2		2		2
163	22	1	2	"kaski"	"kaski"	1	#NULL!	1	7	6	1		2	2		3	3	2	#NULL!		1	2		1	20	140	2	#NULL!	#NULL!	2	#NULL!	#NULL!	2	#NULL!	#NULL!	#NULL!	#NULL!	#NULL!	#NULL!	#NULL!	#NULL!	#NULL!		2		2		2
187	21	1	2	""	"kaski"	1	#NULL!	1	2	6	1		2	2		4	3	1	1		1	3		1	15	#NULL!	2	#NULL!	#NULL!	2	#NULL!	#NULL!	2	#NULL!	#NULL!	#NULL!	#NULL!	#NULL!	#NULL!	#NULL!	#NULL!	#NULL!		2		2		2
261	21	2	2	""	"syangja"	1	#NULL!	1	4	4	1		1	2		4	3	1	5		1	3		1	60	360	2	#NULL!	#NULL!	1	0	0	2	#NULL!	#NULL!	#NULL!	#NULL!	#NULL!	#NULL!	#NULL!	#NULL!	#NULL!		2		2		2
321	22	1	2	"kaski"	"syangja"	1	#NULL!	2	3	2	1		2	1	"college information"	3	1	2	#NULL!		1	5		1	30	#NULL!	2	#NULL!	#NULL!	2	#NULL!	#NULL!	2	#NULL!	#NULL!	#NULL!	#NULL!	#NULL!	#NULL!	#NULL!	#NULL!	#NULL!		2		2		2
389	23	2	3	""	"kaski"	1	#NULL!	3	3	6	1		2	2		3	1	1	5		1	5		2	#NULL!	#NULL!	2	#NULL!	#NULL!	2	#NULL!	#NULL!	2	#NULL!	#NULL!	#NULL!	#NULL!	#NULL!	#NULL!	#NULL!	#NULL!	#NULL!		2		2		2
410	23	1	2	""	"kaski"	1	#NULL!	3	3	5	2		1	1	"information"	4	2	2	#NULL!		1	3		1	20	#NULL!	2	#NULL!	#NULL!	2	#NULL!	#NULL!	2	#NULL!	#NULL!	#NULL!	#NULL!	#NULL!	#NULL!	#NULL!	#NULL!	#NULL!		2		2		2
424	23	1	2	""	"kaski"	1	#NULL!	3	3	6	1		1	1	"absent"	4	4	2	#NULL!		1	3		1	60	#NULL!	2	#NULL!	#NULL!	2	#NULL!	#NULL!	2	#NULL!	#NULL!	#NULL!	#NULL!	#NULL!	#NULL!	#NULL!	#NULL!	#NULL!		2		2		2
475	21	1	2	""	"kaski"	1	#NULL!	2	3	6	1		2	2		4	4	1	5		1	5		2	#NULL!	#NULL!	2	#NULL!	#NULL!	2	#NULL!	#NULL!	2	#NULL!	#NULL!	#NULL!	#NULL!	#NULL!	#NULL!	#NULL!	#NULL!	#NULL!		2		2		2
542	18	1	2	""	"kaski"	2	3	1	6	2	2		2	2		3	3	1	5		1	5		1	30	#NULL!	2	#NULL!	#NULL!	1	1	1	2	#NULL!	#NULL!	#NULL!	#NULL!	#NULL!	#NULL!	#NULL!	#NULL!	#NULL!		2		2		1	"uncle"
544	18	1	2	""	"syangja"	2	3	1	6	5	1		2	2		3	3	1	5		1	3		1	20	#NULL!	2	#NULL!	#NULL!	2	#NULL!	#NULL!	1	2	2	2	2	2	1	1	2	2		1	"depression"	2		2
44	24	1	2	"kaski"	"tanahu"	1	#NULL!	3	1	6	1		1	2		4	3	2	#NULL!		1	3		1	60	420	2	#NULL!	#NULL!	2	#NULL!	#NULL!	2	#NULL!	#NULL!	#NULL!	#NULL!	#NULL!	#NULL!	#NULL!	#NULL!	#NULL!		2		2		2
247	21	1	2	""	"baglung"	2	3	1	4	6	1		1	2		4	4	2	#NULL!		1	3		2	#NULL!	#NULL!	2	#NULL!	#NULL!	2	#NULL!	#NULL!	2	#NULL!	#NULL!	#NULL!	#NULL!	#NULL!	#NULL!	#NULL!	#NULL!	#NULL!		2		2		2
156	23	2	1	"kaski"	"gulmi"	1	#NULL!	1	7	6	1		2	2		2	2	1	1		1	1		1	15	105	2	#NULL!	#NULL!	2	#NULL!	#NULL!	2	#NULL!	#NULL!	#NULL!	#NULL!	#NULL!	#NULL!	#NULL!	#NULL!	#NULL!		2		2		2
138	21	2	2	""	"syangja"	1	#NULL!	1	7	5	2		1	1	"absent, fee, exam routin	3	3	1	3		1	3		1	35	#NULL!	2	#NULL!	#NULL!	2	#NULL!	#NULL!	1	2	2	2	2	2	2	2	2	1	"migraine"	2		2		2
354	23	2	3	""	"kaski"	1	#NULL!	1	3	6	1		1	2		4	4	1	1		1	1		1	15	222	2	#NULL!	#NULL!	2	#NULL!	#NULL!	2	#NULL!	#NULL!	#NULL!	#NULL!	#NULL!	#NULL!	#NULL!	#NULL!	#NULL!		2		2		2
12	23	1	2	"Kaski"	"Parbat"	1	#NULL!	3	1	6	1		1	2		6	5	1	4		1	2		2	#NULL!	#NULL!	2	#NULL!	#NULL!	2	#NULL!	#NULL!	2	#NULL!	#NULL!	#NULL!	#NULL!	#NULL!	#NULL!	#NULL!	#NULL!	#NULL!		2		2		2
13	20	2	2	"kaski"	"gorkha"	2	3	1	1	2	1		1	1	"absent"	3	3	2	#NULL!		2	#NULL!		2	#NULL!	#NULL!	2	#NULL!	#NULL!	2	#NULL!	#NULL!	2	#NULL!	#NULL!	#NULL!	#NULL!	#NULL!	#NULL!	#NULL!	#NULL!	#NULL!		2		2		2
34	23	2	2	"kaski"	"kaski"	1	#NULL!	3	1	6	1		1	2		5	4	2	#NULL!		1	1		1	120	#NULL!	2	#NULL!	#NULL!	1	0	2	2	#NULL!	#NULL!	#NULL!	#NULL!	#NULL!	#NULL!	#NULL!	#NULL!	#NULL!		2		2		2
218	22	1	2	"kaski"	"tanahau"	2	3	2	3	6	1		2	2		5	3	2	#NULL!		1	5		1	5	#NULL!	2	#NULL!	#NULL!	2	#NULL!	#NULL!	2	#NULL!	#NULL!	#NULL!	#NULL!	#NULL!	#NULL!	#NULL!	#NULL!	#NULL!		2		2		2
227	20	1	2	""	"kaski"	1	#NULL!	2	3	6	1		2	2		4	3	2	#NULL!		2	#NULL!		1	30	#NULL!	2	#NULL!	#NULL!	2	#NULL!	#NULL!	2	#NULL!	#NULL!	#NULL!	#NULL!	#NULL!	#NULL!	#NULL!	#NULL!	#NULL!		2		2		2
275	22	2	2	""	"lamjung"	2	1	2	4	6	1		1	1	"fee"	5	4	2	#NULL!		1	2		2	#NULL!	#NULL!	2	#NULL!	#NULL!	1	1	4	2	#NULL!	#NULL!	#NULL!	#NULL!	#NULL!	#NULL!	#NULL!	#NULL!	#NULL!		2		2		2
277	23	2	2	""	"banke"	2	1	2	4	3	1		1	1	"fee"	5	5	1	2		1	4		1	60	#NULL!	2	#NULL!	#NULL!	2	#NULL!	#NULL!	2	#NULL!	#NULL!	#NULL!	#NULL!	#NULL!	#NULL!	#NULL!	#NULL!	#NULL!		2		2		2
279	23	1	2	""	"mahottari"	2	2	2	4	3	1		1	2		4	3	1	5		1	5		2	#NULL!	#NULL!	2	#NULL!	#NULL!	2	#NULL!	#NULL!	2	#NULL!	#NULL!	#NULL!	#NULL!	#NULL!	#NULL!	#NULL!	#NULL!	#NULL!		2		2		2
301	24	1	1	""	"kaski"	1	#NULL!	2	4	6	1		1	2		5	4	1	1		1	1		2	#NULL!	#NULL!	2	#NULL!	#NULL!	2	#NULL!	#NULL!	2	#NULL!	#NULL!	#NULL!	#NULL!	#NULL!	#NULL!	#NULL!	#NULL!	#NULL!		2		2		2
331	21	1	2	"kaski"	"lamjung"	1	#NULL!	2	3	5	2		2	1	"absent"	3	3	1	5		1	5		1	30	222	2	#NULL!	#NULL!	2	#NULL!	#NULL!	2	#NULL!	#NULL!	#NULL!	#NULL!	#NULL!	#NULL!	#NULL!	#NULL!	#NULL!		2		2		2
352	23	1	2	""	"bara"	1	#NULL!	1	3	6	1		1	1	"absent"	4	4	2	#NULL!		1	1		1	20	#NULL!	2	#NULL!	#NULL!	2	#NULL!	#NULL!	2	#NULL!	#NULL!	#NULL!	#NULL!	#NULL!	#NULL!	#NULL!	#NULL!	#NULL!		2		2		2
371	23	2	2	""	"tanahun"	2	3	3	3	2	1		1	2		2	2	2	#NULL!		1	4		1	120	#NULL!	2	#NULL!	#NULL!	1	#NULL!	#NULL!	2	#NULL!	#NULL!	#NULL!	#NULL!	#NULL!	#NULL!	#NULL!	#NULL!	#NULL!		2		2		2
373	22	1	2	""	"kaski"	1	#NULL!	3	3	6	1		1	2		4	4	1	1		1	1		2	#NULL!	#NULL!	2	#NULL!	#NULL!	2	#NULL!	#NULL!	2	#NULL!	#NULL!	#NULL!	#NULL!	#NULL!	#NULL!	#NULL!	#NULL!	#NULL!		2		2		2
374	23	1	2	""	"kaski"	1	#NULL!	3	3	6	1		1	2		4	4	1	1		1	1		2	#NULL!	#NULL!	2	#NULL!	#NULL!	2	#NULL!	#NULL!	2	#NULL!	#NULL!	#NULL!	#NULL!	#NULL!	#NULL!	#NULL!	#NULL!	#NULL!		2		2		2
376	22	1	2	""	"hetada"	1	#NULL!	3	3	6	1		1	2		4	4	2	#NULL!		1	1		2	#NULL!	#NULL!	2	#NULL!	#NULL!	2	#NULL!	#NULL!	2	#NULL!	#NULL!	#NULL!	#NULL!	#NULL!	#NULL!	#NULL!	#NULL!	#NULL!		2		2		2
482	21	1	2	""	"tanahun"	1	#NULL!	2	3	6	1		2	2		3	3	2	#NULL!		1	5		2	#NULL!	#NULL!	2	#NULL!	#NULL!	2	#NULL!	#NULL!	2	#NULL!	#NULL!	#NULL!	#NULL!	#NULL!	#NULL!	#NULL!	#NULL!	#NULL!		2		2		2
508	22	2	2	""	"kaski"	1	#NULL!	2	3	6	1		2	1	"absent for long time"	4	3	1	5		1	1		1	15	60	2	#NULL!	#NULL!	2	#NULL!	#NULL!	2	#NULL!	#NULL!	#NULL!	#NULL!	#NULL!	#NULL!	#NULL!	#NULL!	#NULL!		2		2		2
515	21	1	2	""	"parbat"	1	#NULL!	2	3	6	1		2	1	"absent"	4	4	1	2		1	3		2	#NULL!	#NULL!	2	#NULL!	#NULL!	2	#NULL!	#NULL!	2	#NULL!	#NULL!	#NULL!	#NULL!	#NULL!	#NULL!	#NULL!	#NULL!	#NULL!		2		2		2
516	21	1	2	""	"syangja"	1	#NULL!	2	3	1	1		2	1	"absent"	3	3	2	#NULL!		1	3		2	#NULL!	#NULL!	2	#NULL!	#NULL!	2	#NULL!	#NULL!	2	#NULL!	#NULL!	#NULL!	#NULL!	#NULL!	#NULL!	#NULL!	#NULL!	#NULL!		2		2		2
541	20	1	2	""	"kaski"	1	#NULL!	1	6	6	1		2	2		3	4	1	5		1	5		2	#NULL!	#NULL!	2	#NULL!	#NULL!	2	#NULL!	#NULL!	2	#NULL!	#NULL!	#NULL!	#NULL!	#NULL!	#NULL!	#NULL!	#NULL!	#NULL!		2		2		2
552	21	1	2	"kaski"	"kaski"	2	1	1	6	6	1		2	1	"absent"	3	3	1	5		1	3		1	60	#NULL!	2	#NULL!	#NULL!	2	#NULL!	#NULL!	2	#NULL!	#NULL!	#NULL!	#NULL!	#NULL!	#NULL!	#NULL!	#NULL!	#NULL!		2		2		2
561	21	1	2	""	"kaski"	1	#NULL!	1	3	6	1		2	2		3	3	1	5		1	5		1	60	#NULL!	2	#NULL!	#NULL!	2	#NULL!	#NULL!	2	#NULL!	#NULL!	#NULL!	#NULL!	#NULL!	#NULL!	#NULL!	#NULL!	#NULL!		2		2		2
246	21	1	2	""	"kaski"	1	#NULL!	1	4	6	1		1	2		4	4	2	#NULL!		1	1		2	#NULL!	#NULL!	2	#NULL!	#NULL!	2	#NULL!	#NULL!	2	#NULL!	#NULL!	#NULL!	#NULL!	#NULL!	#NULL!	#NULL!	#NULL!	#NULL!		2		2		2
355	23	1	2	""	"kaski"	1	#NULL!	3	6	1	1		1	2		4	3	2	#NULL!		1	3		2	#NULL!	#NULL!	2	#NULL!	#NULL!	2	#NULL!	#NULL!	2	#NULL!	#NULL!	#NULL!	#NULL!	#NULL!	#NULL!	#NULL!	#NULL!	#NULL!		2		2		2
35	22	2	2	"kaski"	"kask"	1	#NULL!	3	1	6	1		1	1	"when absent"	4	4	2	#NULL!		1	2		1	120	#NULL!	2	#NULL!	#NULL!	2	#NULL!	#NULL!	2	#NULL!	#NULL!	#NULL!	#NULL!	#NULL!	#NULL!	#NULL!	#NULL!	#NULL!		2		2		2
411	24	2	2	""	"syangja "	1	#NULL!	3	3	2	1		1	2		3	5	1	1		1	1		1	60	#NULL!	2	#NULL!	#NULL!	2	#NULL!	#NULL!	2	#NULL!	#NULL!	#NULL!	#NULL!	#NULL!	#NULL!	#NULL!	#NULL!	#NULL!		2		2		2
540	20	1	2	""	"kaski"	1	#NULL!	1	6	6	1		2	2		3	3	1	5		2	#NULL!		2	#NULL!	#NULL!	2	#NULL!	#NULL!	2	#NULL!	#NULL!	2	#NULL!	#NULL!	#NULL!	#NULL!	#NULL!	#NULL!	#NULL!	#NULL!	#NULL!		2		2		2
186	21	1	2	""	"kaski"	1	#NULL!	1	2	6	1		2	2		5	5	2	#NULL!		1	2		1	5	35	2	#NULL!	#NULL!	2	#NULL!	#NULL!	2	#NULL!	#NULL!	#NULL!	#NULL!	#NULL!	#NULL!	#NULL!	#NULL!	#NULL!		1	"anxiety"	1	"migraine"	2
133	20	1	2	""	"tanahun"	1	#NULL!	1	7	6	1		1	1	"notice"	6	5	1	2		1	4		2	#NULL!	#NULL!	2	#NULL!	#NULL!	2	#NULL!	#NULL!	2	#NULL!	#NULL!	#NULL!	#NULL!	#NULL!	#NULL!	#NULL!	#NULL!	#NULL!		2		2		2
69	22	2	2	""	"Lamjung"	1	#NULL!	3	1	6	1		1	2		5	5	2	#NULL!		1	5		1	30	240	2	#NULL!	#NULL!	2	#NULL!	#NULL!	2	#NULL!	#NULL!	#NULL!	#NULL!	#NULL!	#NULL!	#NULL!	#NULL!	#NULL!		1	"Overthinking"	2		2
127	22	2	2	"kasi"	"kaski"	1	#NULL!	1	7	6	1		1	1	"fee"	4	4	2	#NULL!		1	2		2	#NULL!	#NULL!	2	#NULL!	#NULL!	2	#NULL!	#NULL!	2	#NULL!	#NULL!	#NULL!	#NULL!	#NULL!	#NULL!	#NULL!	#NULL!	#NULL!		2		2		2
202	21	2	2	""	"kaski"	1	#NULL!	2	3	6	1		2	2		4	4	1	5		1	3		1	30	210	2	#NULL!	#NULL!	2	#NULL!	#NULL!	2	#NULL!	#NULL!	#NULL!	#NULL!	#NULL!	#NULL!	#NULL!	#NULL!	#NULL!		2		2		2
244	22	1	2	""	"kaski"	1	#NULL!	1	4	6	1		1	2		4	1	1	5		1	5		2	#NULL!	#NULL!	2	#NULL!	#NULL!	2	#NULL!	#NULL!	2	#NULL!	#NULL!	#NULL!	#NULL!	#NULL!	#NULL!	#NULL!	#NULL!	#NULL!		2		2		2
274	24	1	2	""	"kaski"	1	#NULL!	2	4	6	1		1	2		4	4	1	5		1	2		2	#NULL!	#NULL!	2	#NULL!	#NULL!	2	#NULL!	#NULL!	2	#NULL!	#NULL!	#NULL!	#NULL!	#NULL!	#NULL!	#NULL!	#NULL!	#NULL!		2		2		2
290	22	1	1	""	"kaski"	1	#NULL!	2	4	6	1		1	2		4	4	1	1		1	1		1	20	#NULL!	2	#NULL!	#NULL!	2	#NULL!	#NULL!	2	#NULL!	#NULL!	#NULL!	#NULL!	#NULL!	#NULL!	#NULL!	#NULL!	#NULL!		2		2		2
297	27	1	2	""	"kaski"	2	3	2	4	2	1		1	2		4	3	2	#NULL!		1	3		1	20	80	2	#NULL!	#NULL!	2	#NULL!	#NULL!	2	#NULL!	#NULL!	#NULL!	#NULL!	#NULL!	#NULL!	#NULL!	#NULL!	#NULL!		2		2		2
317	23	1	2	"kaski"	"kaski"	1	#NULL!	2	3	5	2		2	1	"during college programmm	3	2	2	#NULL!		1	3		1	15	#NULL!	2	#NULL!	#NULL!	2	#NULL!	#NULL!	2	#NULL!	#NULL!	#NULL!	#NULL!	#NULL!	#NULL!	#NULL!	#NULL!	#NULL!		2		2		2
338	34	1	2	""	"nawalparasi"	1	#NULL!	2	3	1	1		2	2		3	3	1	5		1	3		2	#NULL!	#NULL!	2	#NULL!	#NULL!	2	#NULL!	#NULL!	2	#NULL!	#NULL!	#NULL!	#NULL!	#NULL!	#NULL!	#NULL!	#NULL!	#NULL!		2		2		2
344	22	1	2	""	"lamjung"	2	3	2	3	5	2		2	2		3	3	1	5		1	3		1	10	#NULL!	2	#NULL!	#NULL!	2	#NULL!	#NULL!	2	#NULL!	#NULL!	#NULL!	#NULL!	#NULL!	#NULL!	#NULL!	#NULL!	#NULL!		2		2		2
359	23	2	2	""	"kaski"	1	#NULL!	3	3	6	1		1	2		4	3	1	5		1	6		1	15	#NULL!	2	#NULL!	#NULL!	2	#NULL!	#NULL!	2	#NULL!	#NULL!	#NULL!	#NULL!	#NULL!	#NULL!	#NULL!	#NULL!	#NULL!		2		2		2
378	21	1	2	""	"kaski"	1	#NULL!	3	3	6	1		1	2		4	4	2	#NULL!		2	#NULL!		2	#NULL!	#NULL!	2	#NULL!	#NULL!	2	#NULL!	#NULL!	2	#NULL!	#NULL!	#NULL!	#NULL!	#NULL!	#NULL!	#NULL!	#NULL!	#NULL!		2		2		2
388	24	1	2	""	"kaski"	1	#NULL!	1	3	6	1		2	1	"programme"	3	1	1	5		1	5		2	#NULL!	#NULL!	2	#NULL!	#NULL!	2	#NULL!	#NULL!	2	#NULL!	#NULL!	#NULL!	#NULL!	#NULL!	#NULL!	#NULL!	#NULL!	#NULL!		2		2		2
393	21	1	2	""	"syangja"	2	3	2	3	6	1		1	1	"less attend at clz"	1	3	1	1		1	1		1	15	#NULL!	2	#NULL!	#NULL!	2	#NULL!	#NULL!	2	#NULL!	#NULL!	#NULL!	#NULL!	#NULL!	#NULL!	#NULL!	#NULL!	#NULL!		2		2		2
395	22	1	2	""	"syangja"	1	#NULL!	3	3	6	1		1	2		3	3	2	#NULL!		1	1		2	#NULL!	#NULL!	2	#NULL!	#NULL!	2	#NULL!	#NULL!	2	#NULL!	#NULL!	#NULL!	#NULL!	#NULL!	#NULL!	#NULL!	#NULL!	#NULL!		2		2		2
411	25	2	2	""	"kaski"	1	#NULL!	3	3	2	1		1	2		4	3	1	1		1	2		1	60	#NULL!	2	#NULL!	#NULL!	2	#NULL!	#NULL!	2	#NULL!	#NULL!	#NULL!	#NULL!	#NULL!	#NULL!	#NULL!	#NULL!	#NULL!		2		2		2
439	24	2	2	""	"tanahau"	1	#NULL!	3	3	2	1		1	2		6	5	1	4		2	#NULL!		1	60	360	2	#NULL!	#NULL!	2	#NULL!	#NULL!	2	#NULL!	#NULL!	#NULL!	#NULL!	#NULL!	#NULL!	#NULL!	#NULL!	#NULL!		2		2		2
451	22	1	1	""	"syangja"	1	#NULL!	3	5	2	1		2	2		2	2	2	#NULL!		1	3		2	#NULL!	#NULL!	2	#NULL!	#NULL!	2	#NULL!	#NULL!	2	#NULL!	#NULL!	#NULL!	#NULL!	#NULL!	#NULL!	#NULL!	#NULL!	#NULL!		2		2		2
488	21	1	2	""	"kaski"	1	#NULL!	2	3	6	1		2	2		4	3	2	#NULL!		1	3		2	#NULL!	#NULL!	2	#NULL!	#NULL!	2	#NULL!	#NULL!	2	#NULL!	#NULL!	#NULL!	#NULL!	#NULL!	#NULL!	#NULL!	#NULL!	#NULL!		2		2		2
532	20	1	2	""	"tanahun"	1	#NULL!	1	6	6	1		2	2		3	3	2	#NULL!		1	5		1	60	#NULL!	2	#NULL!	#NULL!	2	#NULL!	#NULL!	2	#NULL!	#NULL!	#NULL!	#NULL!	#NULL!	#NULL!	#NULL!	#NULL!	#NULL!		2		2		2
578	19	1	2	""	"syangja"	1	#NULL!	1	3	6	1		2	2		3	3	1	5		2	#NULL!		1	30	#NULL!	2	#NULL!	#NULL!	2	#NULL!	#NULL!	2	#NULL!	#NULL!	#NULL!	#NULL!	#NULL!	#NULL!	#NULL!	#NULL!	#NULL!		2		2		2
469	19	1	2	""	"solukhumbu"	1	#NULL!	1	3	2	2		2	1	"absent"	4	4	1	6	housewife	1	1		2	#NULL!	#NULL!	2	#NULL!	#NULL!	2	#NULL!	#NULL!	2	#NULL!	#NULL!	#NULL!	#NULL!	#NULL!	#NULL!	#NULL!	#NULL!	#NULL!		2		2		2
36	25	2	2	"kaski"	"kask"	2	3	3	1	2	1		1	1	"absent"	3	3	1	5		1	5		1	60	420	2	#NULL!	#NULL!	2	#NULL!	#NULL!	2	#NULL!	#NULL!	#NULL!	#NULL!	#NULL!	#NULL!	#NULL!	#NULL!	#NULL!		2		2		2
97	23	2	2	""	"Kaski"	1	#NULL!	3	1	6	1		1	1	"exam time ma"	5	4	1	2		1	2		1	120	720	2	#NULL!	#NULL!	2	#NULL!	#NULL!	2	#NULL!	#NULL!	#NULL!	#NULL!	#NULL!	#NULL!	#NULL!	#NULL!	#NULL!		2		2		2
11	25	2	2	"Kaski"	"Kaski"	1	#NULL!	3	1	6	1		1	1	"absent"	6	4	1	4		1	2		1	60	#NULL!	1	0	2	2	#NULL!	#NULL!	2	#NULL!	#NULL!	#NULL!	#NULL!	#NULL!	#NULL!	#NULL!	#NULL!	#NULL!		2		2		2
22	25	2	2	"Kaski"	"baglung"	2	1	3	1	1	1		1	1	"During time of semester	2	2	2	#NULL!		1	4		2	#NULL!	#NULL!	2	#NULL!	#NULL!	1	0	0	2	#NULL!	#NULL!	#NULL!	#NULL!	#NULL!	#NULL!	#NULL!	#NULL!	#NULL!		2		2		2
74	26	1	2	""	"syangja"	1	#NULL!	3	1	6	1		1	1	"absent"	4	4	1	1		1	1		1	60	#NULL!	2	#NULL!	#NULL!	2	#NULL!	#NULL!	2	#NULL!	#NULL!	#NULL!	#NULL!	#NULL!	#NULL!	#NULL!	#NULL!	#NULL!		2		2		2
105	23	2	2	"kaski"	"syangja"	2	3	3	1	6	1		1	2		4	3	2	#NULL!		1	2		1	120	#NULL!	2	#NULL!	#NULL!	2	#NULL!	#NULL!	2	#NULL!	#NULL!	#NULL!	#NULL!	#NULL!	#NULL!	#NULL!	#NULL!	#NULL!		2		2		2
130	19	2	2	"kaski"	"baglung"	2	3	1	7	6	1		1	1	"fee"	4	5	1	4		1	3		1	15	#NULL!	1	1	7	2	#NULL!	#NULL!	2	#NULL!	#NULL!	#NULL!	#NULL!	#NULL!	#NULL!	#NULL!	#NULL!	#NULL!		2		2		2
182	20	1	2	"kaski"	"sarlahi"	2	1	1	2	6	1		2	2		5	3	1	5		1	5		1	25	#NULL!	2	#NULL!	#NULL!	1	0	0	2	#NULL!	#NULL!	#NULL!	#NULL!	#NULL!	#NULL!	#NULL!	#NULL!	#NULL!		2		2		2
185	20	1	2	"kaski"	"dang"	2	3	1	2	6	1		2	2		5	4	2	#NULL!		1	4		1	60	420	2	#NULL!	#NULL!	2	#NULL!	#NULL!	2	#NULL!	#NULL!	#NULL!	#NULL!	#NULL!	#NULL!	#NULL!	#NULL!	#NULL!		2		2		2
197	21	1	2	""	"lamjung"	2	2	1	2	6	1		2	2		6	5	1	1		1	2		1	40	#NULL!	2	#NULL!	#NULL!	2	#NULL!	#NULL!	2	#NULL!	#NULL!	#NULL!	#NULL!	#NULL!	#NULL!	#NULL!	#NULL!	#NULL!		1	"anxiety"	2		2
220	21	1	2	"kaski"	"parbat"	2	2	2	3	6	1		2	2		6	5	1	1		1	4		2	#NULL!	#NULL!	2	#NULL!	#NULL!	2	#NULL!	#NULL!	2	#NULL!	#NULL!	#NULL!	#NULL!	#NULL!	#NULL!	#NULL!	#NULL!	#NULL!		2		2		2
222	23	1	2	"kaski"	"dhading"	1	#NULL!	2	3	6	1		2	2		3	3	1	1		1	1		1	20	#NULL!	2	#NULL!	#NULL!	2	#NULL!	#NULL!	2	#NULL!	#NULL!	#NULL!	#NULL!	#NULL!	#NULL!	#NULL!	#NULL!	#NULL!		2		2		1	"sister"
233	22	2	2	""	"kaski"	1	#NULL!	2	3	6	1		2	2		4	4	2	#NULL!		1	2		1	20	#NULL!	2	#NULL!	#NULL!	2	#NULL!	#NULL!	2	#NULL!	#NULL!	#NULL!	#NULL!	#NULL!	#NULL!	#NULL!	#NULL!	#NULL!		2		2		2
245	20	1	2	""	"kaski"	1	#NULL!	1	4	6	1		1	2		3	3	1	1		1	1		2	#NULL!	#NULL!	2	#NULL!	#NULL!	2	#NULL!	#NULL!	2	#NULL!	#NULL!	#NULL!	#NULL!	#NULL!	#NULL!	#NULL!	#NULL!	#NULL!		2		2		2
248	21	2	2	""	"morang"	2	3	1	4	4	1		1	2		1	1	2	#NULL!		1	1		1	40	#NULL!	2	#NULL!	#NULL!	2	#NULL!	#NULL!	2	#NULL!	#NULL!	#NULL!	#NULL!	#NULL!	#NULL!	#NULL!	#NULL!	#NULL!		2		2		2
294	24	1	2	""	"kaski"	1	#NULL!	2	4	6	1		1	2		3	3	1	1		1	1		1	30	#NULL!	2	#NULL!	#NULL!	2	#NULL!	#NULL!	2	#NULL!	#NULL!	#NULL!	#NULL!	#NULL!	#NULL!	#NULL!	#NULL!	#NULL!		2		2		2
323	23	2	2	"kaski"	"syangja"	1	#NULL!	2	3	6	1		2	2		3	3	1	3		1	3		1	15	75	2	#NULL!	#NULL!	2	#NULL!	#NULL!	2	#NULL!	#NULL!	#NULL!	#NULL!	#NULL!	#NULL!	#NULL!	#NULL!	#NULL!		2		2		2
327	24	1	2	"kaski"	"lamjung"	1	#NULL!	2	3	6	1		2	1	"absent"	2	2	1	5		1	5		1	30	#NULL!	2	#NULL!	#NULL!	2	#NULL!	#NULL!	2	#NULL!	#NULL!	#NULL!	#NULL!	#NULL!	#NULL!	#NULL!	#NULL!	#NULL!		2		2		2
335	21	1	2	""	"lamjung"	1	#NULL!	2	3	6	1		2	2		3	3	1	5		1	5		1	120	#NULL!	2	#NULL!	#NULL!	2	#NULL!	#NULL!	2	#NULL!	#NULL!	#NULL!	#NULL!	#NULL!	#NULL!	#NULL!	#NULL!	#NULL!		2		2		2
339	21	1	2	""	"tanahu"	2	1	2	3	1	1		2	2		3	3	1	5		1	3		2	#NULL!	#NULL!	2	#NULL!	#NULL!	2	#NULL!	#NULL!	2	#NULL!	#NULL!	#NULL!	#NULL!	#NULL!	#NULL!	#NULL!	#NULL!	#NULL!		2		2		2
340	21	1	2	""	"tanahau"	2	1	2	3	2	1		2	2		3	3	1	5		1	5		2	#NULL!	#NULL!	2	#NULL!	#NULL!	2	#NULL!	#NULL!	2	#NULL!	#NULL!	#NULL!	#NULL!	#NULL!	#NULL!	#NULL!	#NULL!	#NULL!		2		2		2
342	21	1	2	""	"parbat"	1	#NULL!	2	3	6	1		2	1	"programme"	4	4	1	6	housewife	1	3		1	30	210	2	#NULL!	#NULL!	2	#NULL!	#NULL!	2	#NULL!	#NULL!	#NULL!	#NULL!	#NULL!	#NULL!	#NULL!	#NULL!	#NULL!		2		2		2
343	21	1	2	""	"myagdi"	1	#NULL!	2	3	2	1		2	1	"programme"	2	2	1	5		1	5		1	30	210	2	#NULL!	#NULL!	2	#NULL!	#NULL!	2	#NULL!	#NULL!	#NULL!	#NULL!	#NULL!	#NULL!	#NULL!	#NULL!	#NULL!		2		2		2
345	21	1	2	""	"tanahau"	1	#NULL!	2	3	6	1		2	2		4	5	1	4		1	4		2	#NULL!	#NULL!	2	#NULL!	#NULL!	2	#NULL!	#NULL!	2	#NULL!	#NULL!	#NULL!	#NULL!	#NULL!	#NULL!	#NULL!	#NULL!	#NULL!		2		2		2
432	24	2	2	""	"kaski"	1	#NULL!	3	3	6	1		1	1	"fee"	4	3	1	5		1	5		1	120	#NULL!	2	#NULL!	#NULL!	1	0	2	2	#NULL!	#NULL!	#NULL!	#NULL!	#NULL!	#NULL!	#NULL!	#NULL!	#NULL!		2		2		2
449	20	1	2	""	"baglung"	1	#NULL!	3	5	2	1		2	1	"absent"	5	4	2	#NULL!		1	3		1	60	#NULL!	2	#NULL!	#NULL!	2	#NULL!	#NULL!	2	#NULL!	#NULL!	#NULL!	#NULL!	#NULL!	#NULL!	#NULL!	#NULL!	#NULL!		2		2		2
456	21	1	2	""	"syangja"	1	#NULL!	3	5	5	1		2	1	"absent,irreponsible work	2	2	1	5		2	#NULL!		1	15	#NULL!	2	#NULL!	#NULL!	2	#NULL!	#NULL!	2	#NULL!	#NULL!	#NULL!	#NULL!	#NULL!	#NULL!	#NULL!	#NULL!	#NULL!		2		2		2
459	20	1	2	""	"baglung"	1	#NULL!	1	3	6	1		2	1	"administration ko kaam m	4	4	1	3		1	3		2	#NULL!	#NULL!	2	#NULL!	#NULL!	2	#NULL!	#NULL!	2	#NULL!	#NULL!	#NULL!	#NULL!	#NULL!	#NULL!	#NULL!	#NULL!	#NULL!		2		2		2
476	23	1	2	""	"kaski"	2	4	2	3	5	2		2	2		4	4	1	5		1	3		1	30	130	2	#NULL!	#NULL!	2	#NULL!	#NULL!	2	#NULL!	#NULL!	#NULL!	#NULL!	#NULL!	#NULL!	#NULL!	#NULL!	#NULL!		2		2		2
505	21	2	2	""	"kaski"	1	#NULL!	2	1	6	1		2	2		4	4	1	5		1	2		1	120	#NULL!	2	#NULL!	#NULL!	2	#NULL!	#NULL!	2	#NULL!	#NULL!	#NULL!	#NULL!	#NULL!	#NULL!	#NULL!	#NULL!	#NULL!		2		1	"slow mind"	2
501	21	1	2	""	"kaski"	1	#NULL!	2	3	5	2		2	1	"absent for long time"	5	3	2	#NULL!		1	6		2	#NULL!	#NULL!	2	#NULL!	#NULL!	2	#NULL!	#NULL!	2	#NULL!	#NULL!	#NULL!	#NULL!	#NULL!	#NULL!	#NULL!	#NULL!	#NULL!		2		2		2
39	29	2	2	"kaski"	"syanja"	1	#NULL!	3	1	6	1		1	1	"when we bunk class"	4	4	1	4		1	4		1	30	210	2	#NULL!	#NULL!	2	#NULL!	#NULL!	2	#NULL!	#NULL!	#NULL!	#NULL!	#NULL!	#NULL!	#NULL!	#NULL!	#NULL!		2		2		2
137	20	2	2	""	"gorkha"	1	#NULL!	1	7	6	3		1	1	"fee, exam routine"	4	3	1	5		1	4		2	#NULL!	#NULL!	2	#NULL!	#NULL!	2	#NULL!	#NULL!	2	#NULL!	#NULL!	#NULL!	#NULL!	#NULL!	#NULL!	#NULL!	#NULL!	#NULL!		2		2		2
55	25	1	2	"kaskii"	"ruphendehi"	1	#NULL!	3	1	2	1		1	1	"to provide important inf	4	3	2	#NULL!		1	2		2	#NULL!	#NULL!	2	#NULL!	#NULL!	2	#NULL!	#NULL!	2	#NULL!	#NULL!	#NULL!	#NULL!	#NULL!	#NULL!	#NULL!	#NULL!	#NULL!		2		2		1	"cousion brother"
92	28	2	1	""	"Tanahun"	1	#NULL!	3	1	6	1		1	2		3	1	2	#NULL!		1	1		1	30	#NULL!	2	#NULL!	#NULL!	1	0	3	2	#NULL!	#NULL!	#NULL!	#NULL!	#NULL!	#NULL!	#NULL!	#NULL!	#NULL!		2		2		2
94	19	1	2	""	"Kaski"	1	#NULL!	2	1	6	1		1	1	"if unsual activity happe	4	4	1	1		1	1		1	20	#NULL!	2	#NULL!	#NULL!	2	#NULL!	#NULL!	2	#NULL!	#NULL!	#NULL!	#NULL!	#NULL!	#NULL!	#NULL!	#NULL!	#NULL!		2		2		2
109	19	2	2	"kaski"	"myagdi"	2	3	1	7	2	1		1	1	"fee"	3	2	2	#NULL!		1	2		1	60	420	2	#NULL!	#NULL!	2	#NULL!	#NULL!	2	#NULL!	#NULL!	#NULL!	#NULL!	#NULL!	#NULL!	#NULL!	#NULL!	#NULL!		1	"overthinking"	2		2
168	24	2	2	"kaski"	"kaski"	1	#NULL!	1	7	6	1		2	2		3	1	2	#NULL!		1	5		1	30	210	2	#NULL!	#NULL!	2	#NULL!	#NULL!	2	#NULL!	#NULL!	#NULL!	#NULL!	#NULL!	#NULL!	#NULL!	#NULL!	#NULL!		2		2		2
249	21	1	2	""	"kaski"	1	#NULL!	1	4	6	1		1	1	"vacation, fee"	4	3	1	1		1	1		2	#NULL!	#NULL!	2	#NULL!	#NULL!	2	#NULL!	#NULL!	2	#NULL!	#NULL!	#NULL!	#NULL!	#NULL!	#NULL!	#NULL!	#NULL!	#NULL!		2		2		2
282	24	2	2	""	"kaski"	1	#NULL!	2	4	6	1		1	2		4	4	1	1		1	2		1	30	#NULL!	2	#NULL!	#NULL!	2	#NULL!	#NULL!	2	#NULL!	#NULL!	#NULL!	#NULL!	#NULL!	#NULL!	#NULL!	#NULL!	#NULL!		2		2		2
299	25	1	2	""	"mustang"	1	#NULL!	2	4	2	3		1	2		1	1	2	#NULL!		1	1		1	60	#NULL!	2	#NULL!	#NULL!	2	#NULL!	#NULL!	2	#NULL!	#NULL!	#NULL!	#NULL!	#NULL!	#NULL!	#NULL!	#NULL!	#NULL!		2		2		2
300	23	1	2	""	"syangja"	1	#NULL!	2	4	2	1		1	2		3	3	1	1		1	1		1	30	150	2	#NULL!	#NULL!	2	#NULL!	#NULL!	2	#NULL!	#NULL!	#NULL!	#NULL!	#NULL!	#NULL!	#NULL!	#NULL!	#NULL!		2		2		2
316	24	2	2	"kaski"	"gorkha"	2	3	2	3	6	1		2	2		3	4	2	#NULL!		1	4		1	25	#NULL!	2	#NULL!	#NULL!	2	#NULL!	#NULL!	2	#NULL!	#NULL!	#NULL!	#NULL!	#NULL!	#NULL!	#NULL!	#NULL!	#NULL!		2		2		2
319	22	1	2	"kaski"	"kaski"	1	#NULL!	2	1	6	1		1	1	"to inform about study"	6	5	2	#NULL!		1	2		2	#NULL!	#NULL!	2	#NULL!	#NULL!	2	#NULL!	#NULL!	2	#NULL!	#NULL!	#NULL!	#NULL!	#NULL!	#NULL!	#NULL!	#NULL!	#NULL!		2		2		2
351	25	1	2	""	"kaski"	1	#NULL!	3	3	6	1		1	1	"absent"	5	4	1	1		1	4		1	20	#NULL!	2	#NULL!	#NULL!	2	#NULL!	#NULL!	2	#NULL!	#NULL!	#NULL!	#NULL!	#NULL!	#NULL!	#NULL!	#NULL!	#NULL!		2		2		2
391	23	1	2	"kaski"	"kaski"	1	#NULL!	2	3	6	1		1	2		5	5	2	#NULL!		1	4		1	30	#NULL!	2	#NULL!	#NULL!	2	#NULL!	#NULL!	2	#NULL!	#NULL!	#NULL!	#NULL!	#NULL!	#NULL!	#NULL!	#NULL!	#NULL!		2		2		2
483	20	1	2	""	"parbat"	1	#NULL!	2	3	6	1		1	2		5	5	1	2		1	5		2	#NULL!	#NULL!	2	#NULL!	#NULL!	2	#NULL!	#NULL!	2	#NULL!	#NULL!	#NULL!	#NULL!	#NULL!	#NULL!	#NULL!	#NULL!	#NULL!		2		2		2
484	21	2	2	""	"syangja"	1	#NULL!	2	3	6	1		1	2		3	3	2	#NULL!		1	2		1	30	#NULL!	2	#NULL!	#NULL!	2	#NULL!	#NULL!	2	#NULL!	#NULL!	#NULL!	#NULL!	#NULL!	#NULL!	#NULL!	#NULL!	#NULL!		2		2		2
493	19	1	2	""	"kaski"	1	#NULL!	2	3	6	1		2	2		3	4	2	#NULL!		1	3		2	#NULL!	#NULL!	2	#NULL!	#NULL!	2	#NULL!	#NULL!	2	#NULL!	#NULL!	#NULL!	#NULL!	#NULL!	#NULL!	#NULL!	#NULL!	#NULL!		2		2		2
519	20	1	2	""	"parbat"	1	#NULL!	2	3	6	1		2	1	"notice"	5	5	1	2		1	4		1	30	#NULL!	2	#NULL!	#NULL!	2	#NULL!	#NULL!	2	#NULL!	#NULL!	#NULL!	#NULL!	#NULL!	#NULL!	#NULL!	#NULL!	#NULL!		2		2		2
558	20	1	2	""	"parbat"	1	#NULL!	1	6	1	1		2	2		3	3	2	#NULL!		1	3		1	20	#NULL!	2	#NULL!	#NULL!	2	#NULL!	#NULL!	2	#NULL!	#NULL!	#NULL!	#NULL!	#NULL!	#NULL!	#NULL!	#NULL!	#NULL!		2		2		2
568	20	1	2	""	"kaski"	1	#NULL!	1	3	6	1		2	2		4	3	1	2		2	#NULL!		1	25	50	2	#NULL!	#NULL!	2	#NULL!	#NULL!	2	#NULL!	#NULL!	#NULL!	#NULL!	#NULL!	#NULL!	#NULL!	#NULL!	#NULL!		2		2		2
569	19	1	2	""	"kaski"	1	#NULL!	1	3	6	1		2	1	"absent"	4	3	1	1		1	6		2	#NULL!	#NULL!	2	#NULL!	#NULL!	2	#NULL!	#NULL!	2	#NULL!	#NULL!	#NULL!	#NULL!	#NULL!	#NULL!	#NULL!	#NULL!	#NULL!		2		2		2
584	20	1	2	""	"kaski"	1	#NULL!	1	3	6	1		2	2		3	3	1	2		2	#NULL!		1	25	50	2	#NULL!	#NULL!	2	#NULL!	#NULL!	2	#NULL!	#NULL!	#NULL!	#NULL!	#NULL!	#NULL!	#NULL!	#NULL!	#NULL!		2		2		2
597	20	2	2	""	"kaski"	1	#NULL!	1	3	6	1		2	2		4	3	1	1		1	1		1	30	210	2	#NULL!	#NULL!	2	#NULL!	#NULL!	2	#NULL!	#NULL!	#NULL!	#NULL!	#NULL!	#NULL!	#NULL!	#NULL!	#NULL!		2		2		2
213	22	1	2	"kaski"	"kaski"	1	#NULL!	2	3	6	1		2	2		5	4	2	#NULL!		1	2		1	60	#NULL!	2	#NULL!	#NULL!	2	#NULL!	#NULL!	2	#NULL!	#NULL!	#NULL!	#NULL!	#NULL!	#NULL!	#NULL!	#NULL!	#NULL!		2		2		2
96	23	2	2	""	"syangja"	1	#NULL!	3	1	6	1		1	1	"information"	4	4	2	#NULL!		2	#NULL!		1	30	#NULL!	2	#NULL!	#NULL!	1	#NULL!	1	1	2	2	2	2	2	2	1	2	2		1	"Anxity"	2		1	"sister"
470	20	1	2	""	"baglung"	2	3	1	3	6	1		2	2		3	3	1	5		1	3		2	#NULL!	#NULL!	2	#NULL!	#NULL!	2	#NULL!	#NULL!	2	#NULL!	#NULL!	#NULL!	#NULL!	#NULL!	#NULL!	#NULL!	#NULL!	#NULL!		2		2		2
180	21	1	2	"kaski"	"rupendehi"	2	3	1	2	6	1		2	2		4	4	2	#NULL!		1	1		2	#NULL!	#NULL!	2	#NULL!	#NULL!	2	#NULL!	#NULL!	2	#NULL!	#NULL!	#NULL!	#NULL!	#NULL!	#NULL!	#NULL!	#NULL!	#NULL!		2		2		2
6	22	1	2	"Kaski"	"Kaski"	1	#NULL!	3	1	6	1		1	1	"In absent case"	5	4	1	5		1	5		2	#NULL!	#NULL!	2	#NULL!	#NULL!	2	#NULL!	#NULL!	2	#NULL!	#NULL!	#NULL!	#NULL!	#NULL!	#NULL!	#NULL!	#NULL!	#NULL!		2		2		2
7	24	1	2	"Kaski"	"Lamjung"	1	#NULL!	3	1	6	1		1	1	"during absent in college	6	4	2	#NULL!		1	1		2	#NULL!	#NULL!	2	#NULL!	#NULL!	2	#NULL!	#NULL!	2	#NULL!	#NULL!	#NULL!	#NULL!	#NULL!	#NULL!	#NULL!	#NULL!	#NULL!		2		2		2
70	22	1	2	""	"Tanahun"	1	#NULL!	3	1	6	1		1	1	"absent"	4	4	2	#NULL!		1	4		1	15	#NULL!	2	#NULL!	#NULL!	2	#NULL!	#NULL!	2	#NULL!	#NULL!	#NULL!	#NULL!	#NULL!	#NULL!	#NULL!	#NULL!	#NULL!		2		2		2
71	23	1	2	""	"Tanahun"	2	3	3	1	6	1		1	1	"fee"	5	5	1	1		1	2		2	#NULL!	#NULL!	2	#NULL!	#NULL!	2	#NULL!	#NULL!	2	#NULL!	#NULL!	#NULL!	#NULL!	#NULL!	#NULL!	#NULL!	#NULL!	#NULL!		2		2		2
111	20	2	2	"kaski"	"syangja"	2	3	1	7	6	1		1	1	"tution fee"	3	3	2	#NULL!		1	3		1	30	210	2	#NULL!	#NULL!	2	#NULL!	#NULL!	2	#NULL!	#NULL!	#NULL!	#NULL!	#NULL!	#NULL!	#NULL!	#NULL!	#NULL!		2		2		2
112	21	1	2	"kaski"	"kaski"	1	#NULL!	1	7	1	1		1	1	"for fee and when absent"	4	2	1	5		1	5		2	#NULL!	#NULL!	2	#NULL!	#NULL!	2	#NULL!	#NULL!	2	#NULL!	#NULL!	#NULL!	#NULL!	#NULL!	#NULL!	#NULL!	#NULL!	#NULL!		2		2		2
126	19	2	2	"kaski"	"parbat"	1	#NULL!	1	7	1	1		1	1	"economic topic"	4	4	2	#NULL!		1	5		1	30	210	2	#NULL!	#NULL!	2	#NULL!	#NULL!	2	#NULL!	#NULL!	#NULL!	#NULL!	#NULL!	#NULL!	#NULL!	#NULL!	#NULL!		2		2		2
140	21	1	2	""	"kaski"	2	1	1	7	2	1		1	2		4	4	2	#NULL!		1	1		1	15	#NULL!	2	#NULL!	#NULL!	2	#NULL!	#NULL!	2	#NULL!	#NULL!	#NULL!	#NULL!	#NULL!	#NULL!	#NULL!	#NULL!	#NULL!		2		2		2
170	24	1	2	"kaski"	"tanahau"	1	#NULL!	1	7	5	1		2	2		4	3	1	5		1	5		2	#NULL!	#NULL!	2	#NULL!	#NULL!	2	#NULL!	#NULL!	2	#NULL!	#NULL!	#NULL!	#NULL!	#NULL!	#NULL!	#NULL!	#NULL!	#NULL!		2		2		2
199	22	1	2	""	"kaski"	1	#NULL!	1	2	6	1		2	2		5	5	1	1		1	1		1	30	#NULL!	2	#NULL!	#NULL!	2	#NULL!	#NULL!	2	#NULL!	#NULL!	#NULL!	#NULL!	#NULL!	#NULL!	#NULL!	#NULL!	#NULL!		2		2		2
203	22	1	2	"kaski"	"baglung"	1	#NULL!	2	3	2	1		2	2		4	2	2	#NULL!		1	2		1	30	#NULL!	2	#NULL!	#NULL!	2	#NULL!	#NULL!	2	#NULL!	#NULL!	#NULL!	#NULL!	#NULL!	#NULL!	#NULL!	#NULL!	#NULL!		2		2		2
219	22	1	2	"kaski"	"parbat"	2	3	2	3	5	1		2	2		5	4	1	1		1	2		1	30	#NULL!	2	#NULL!	#NULL!	2	#NULL!	#NULL!	2	#NULL!	#NULL!	#NULL!	#NULL!	#NULL!	#NULL!	#NULL!	#NULL!	#NULL!		2		2		1	"maternal uncle"
236	22	1	1	""	"syangja"	1	#NULL!	2	3	6	1		2	2		4	4	1	1		1	3		1	30	#NULL!	2	#NULL!	#NULL!	1	#NULL!	1	2	#NULL!	#NULL!	#NULL!	#NULL!	#NULL!	#NULL!	#NULL!	#NULL!	#NULL!		2		2		2
257	22	1	2	""	"saptari"	2	2	1	4	6	1		1	2		5	5	1	2		1	2		1	60	#NULL!	2	#NULL!	#NULL!	2	#NULL!	#NULL!	2	#NULL!	#NULL!	#NULL!	#NULL!	#NULL!	#NULL!	#NULL!	#NULL!	#NULL!		2		2		2
280	21	1	2	""	"myagdi"	1	#NULL!	2	4	6	1		1	1	"absent huda"	4	4	1	1		1	1		2	#NULL!	#NULL!	2	#NULL!	#NULL!	2	#NULL!	#NULL!	2	#NULL!	#NULL!	#NULL!	#NULL!	#NULL!	#NULL!	#NULL!	#NULL!	#NULL!		2		2		2
292	28	1	1	""	"kaski"	1	#NULL!	2	4	5	1		1	2		3	3	2	#NULL!		1	4		1	30	#NULL!	2	#NULL!	#NULL!	2	#NULL!	#NULL!	2	#NULL!	#NULL!	#NULL!	#NULL!	#NULL!	#NULL!	#NULL!	#NULL!	#NULL!		2		2		2
333	23	1	2	""	"tanahau"	1	#NULL!	2	3	2	1		2	2		3	3	1	4		1	4		1	15	#NULL!	2	#NULL!	#NULL!	2	#NULL!	#NULL!	2	#NULL!	#NULL!	#NULL!	#NULL!	#NULL!	#NULL!	#NULL!	#NULL!	#NULL!		2		2		2
375	20	2	2	""	"kaski"	1	#NULL!	3	3	6	1		1	1	"bunk gareko bela"	4	4	2	#NULL!		1	2		1	60	420	2	#NULL!	#NULL!	1	#NULL!	#NULL!	2	#NULL!	#NULL!	#NULL!	#NULL!	#NULL!	#NULL!	#NULL!	#NULL!	#NULL!		2		2		2
380	26	1	2	""	"syangja"	1	#NULL!	3	3	6	2		2	2		2	2	2	#NULL!		1	2		2	#NULL!	#NULL!	2	#NULL!	#NULL!	2	#NULL!	#NULL!	2	#NULL!	#NULL!	#NULL!	#NULL!	#NULL!	#NULL!	#NULL!	#NULL!	#NULL!		2		2		2
390	22	1	2	"kaski"	"kaski"	1	#NULL!	3	3	6	1		1	2		5	6	1	2		1	3		2	#NULL!	#NULL!	2	#NULL!	#NULL!	2	#NULL!	#NULL!	2	#NULL!	#NULL!	#NULL!	#NULL!	#NULL!	#NULL!	#NULL!	#NULL!	#NULL!		2		2		2
454	20	1	2	""	"baglung"	1	#NULL!	3	5	6	1		2	1	"notice about student edu	4	4	1	3		1	3		2	#NULL!	#NULL!	2	#NULL!	#NULL!	2	#NULL!	#NULL!	2	#NULL!	#NULL!	#NULL!	#NULL!	#NULL!	#NULL!	#NULL!	#NULL!	#NULL!		2		2		2
458	21	1	2	""	"syangja"	1	#NULL!	3	5	2	1		2	1	"notice"	3	5	1	5		1	2		2	#NULL!	#NULL!	2	#NULL!	#NULL!	2	#NULL!	#NULL!	2	#NULL!	#NULL!	#NULL!	#NULL!	#NULL!	#NULL!	#NULL!	#NULL!	#NULL!		2		2		2
467	22	1	1	""	"syangja"	1	#NULL!	1	3	6	1		2	1	"notice"	4	4	1	5		1	1		1	45	#NULL!	2	#NULL!	#NULL!	2	#NULL!	#NULL!	2	#NULL!	#NULL!	#NULL!	#NULL!	#NULL!	#NULL!	#NULL!	#NULL!	#NULL!		2		2		2
523	18	1	2	""	"parbat"	2	3	1	6	6	1		2	2		3	4	2	#NULL!		1	3		2	#NULL!	#NULL!	2	#NULL!	#NULL!	2	#NULL!	#NULL!	2	#NULL!	#NULL!	#NULL!	#NULL!	#NULL!	#NULL!	#NULL!	#NULL!	#NULL!		2		2		2
536	19	1	2	""	"kaski"	1	#NULL!	1	6	6	1		2	2		1	3	1	5		2	#NULL!		1	30	#NULL!	2	#NULL!	#NULL!	2	#NULL!	#NULL!	1	2	2	2	2	2	1	2	2	2		2		2		1	"sister"
537	17	1	2	""	"kaski"	1	#NULL!	1	6	1	1		2	2		3	3	2	#NULL!		1	5		1	30	#NULL!	2	#NULL!	#NULL!	2	#NULL!	#NULL!	2	#NULL!	#NULL!	#NULL!	#NULL!	#NULL!	#NULL!	#NULL!	#NULL!	#NULL!		2		2		2
538	18	1	2	""	"kaski"	1	#NULL!	1	6	6	1		2	2		4	4	1	5		1	3		1	15	#NULL!	2	#NULL!	#NULL!	2	#NULL!	#NULL!	2	#NULL!	#NULL!	#NULL!	#NULL!	#NULL!	#NULL!	#NULL!	#NULL!	#NULL!		2		2		2
539	20	1	2	""	"kaski"	1	#NULL!	1	6	6	1		2	2		4	4	2	#NULL!		1	3		1	30	#NULL!	2	#NULL!	#NULL!	2	#NULL!	#NULL!	2	#NULL!	#NULL!	#NULL!	#NULL!	#NULL!	#NULL!	#NULL!	#NULL!	#NULL!		2		2		2
559	20	1	2	""	"parbat"	2	3	1	6	6	1		2	2		3	3	2	#NULL!		1	3		2	#NULL!	#NULL!	2	#NULL!	#NULL!	2	#NULL!	#NULL!	2	#NULL!	#NULL!	#NULL!	#NULL!	#NULL!	#NULL!	#NULL!	#NULL!	#NULL!		2		2		2
256	21	1	2	""	"kaski"	1	#NULL!	1	4	6	1		1	2		5	4	1	5		1	2		1	20	140	2	#NULL!	#NULL!	2	#NULL!	#NULL!	2	#NULL!	#NULL!	#NULL!	#NULL!	#NULL!	#NULL!	#NULL!	#NULL!	#NULL!		2		2		2
258	20	1	2	""	"sunsari"	2	1	1	4	6	4		1	2		5	5	1	2		1	2		1	30	#NULL!	2	#NULL!	#NULL!	2	#NULL!	#NULL!	2	#NULL!	#NULL!	#NULL!	#NULL!	#NULL!	#NULL!	#NULL!	#NULL!	#NULL!		2		2		2
141	21	1	2	""	"kaski"	1	#NULL!	1	7	6	1		1	1	"college absent"	4	4	1	1		1	4		1	30	#NULL!	2	#NULL!	#NULL!	2	#NULL!	#NULL!	2	#NULL!	#NULL!	#NULL!	#NULL!	#NULL!	#NULL!	#NULL!	#NULL!	#NULL!		2		2		2
19	24	2	2	"kaski"	"parbat"	1	#NULL!	3	1	6	1		1	2		5	5	1	4		1	4		1	30	130	2	#NULL!	#NULL!	2	#NULL!	#NULL!	2	#NULL!	#NULL!	#NULL!	#NULL!	#NULL!	#NULL!	#NULL!	#NULL!	#NULL!		2		2		2
28	22	1	2	"Kaski"	"Kaski"	1	#NULL!	3	1	6	1		1	1	"absent for long time"	5	5	1	2		1	2		1	30	#NULL!	2	#NULL!	#NULL!	2	#NULL!	#NULL!	2	#NULL!	#NULL!	#NULL!	#NULL!	#NULL!	#NULL!	#NULL!	#NULL!	#NULL!		2		2		2
83	25	2	2	"kaski"	"syangja"	1	#NULL!	3	1	6	1		1	1	"fee"	3	3	2	#NULL!		1	3		1	120	#NULL!	2	#NULL!	#NULL!	2	#NULL!	#NULL!	2	#NULL!	#NULL!	#NULL!	#NULL!	#NULL!	#NULL!	#NULL!	#NULL!	#NULL!		2		2		2
90	18	1	2	"kashi"	"parbat"	2	3	1	1	6	1		1	1	"absent"	6	6	1	2		1	2		1	30	#NULL!	2	#NULL!	#NULL!	2	#NULL!	#NULL!	2	#NULL!	#NULL!	#NULL!	#NULL!	#NULL!	#NULL!	#NULL!	#NULL!	#NULL!		2		2		2
108	26	2	2	"kaski"	"kaski"	1	#NULL!	3	1	6	1		1	1	"fee"	5	4	1	4		1	3		1	45	270	2	#NULL!	#NULL!	2	#NULL!	#NULL!	2	#NULL!	#NULL!	#NULL!	#NULL!	#NULL!	#NULL!	#NULL!	#NULL!	#NULL!		2		2		2
129	20	2	2	"kaski"	"syangja"	2	1	1	7	6	1		1	1	"fee"	4	4	1	1		1	1		1	60	420	2	#NULL!	#NULL!	2	#NULL!	#NULL!	2	#NULL!	#NULL!	#NULL!	#NULL!	#NULL!	#NULL!	#NULL!	#NULL!	#NULL!		2		2		2
139	22	1	2	""	"Kaski"	2	1	1	7	2	1		1	2		4	3	2	#NULL!		1	1		1	20	#NULL!	2	#NULL!	#NULL!	2	#NULL!	#NULL!	2	#NULL!	#NULL!	#NULL!	#NULL!	#NULL!	#NULL!	#NULL!	#NULL!	#NULL!		2		2		2
164	20	1	2	"kaski"	"kaski"	1	#NULL!	1	7	6	1		2	2		4	3	2	#NULL!		1	1		1	20	140	2	#NULL!	#NULL!	2	#NULL!	#NULL!	2	#NULL!	#NULL!	#NULL!	#NULL!	#NULL!	#NULL!	#NULL!	#NULL!	#NULL!		2		2		2
166	20	2	2	"kaski"	"syangja"	1	#NULL!	1	7	6	1		2	2		4	3	2	#NULL!		1	2		1	30	210	2	#NULL!	#NULL!	2	#NULL!	#NULL!	2	#NULL!	#NULL!	#NULL!	#NULL!	#NULL!	#NULL!	#NULL!	#NULL!	#NULL!		2		2		2
183	19	2	2	"kaski"	"jhapa"	2	3	1	2	6	1		2	2		5	4	2	#NULL!		1	5		1	30	220	2	#NULL!	#NULL!	2	#NULL!	#NULL!	2	#NULL!	#NULL!	#NULL!	#NULL!	#NULL!	#NULL!	#NULL!	#NULL!	#NULL!		2		2		2
184	21	2	2	"kaski"	"bara"	2	3	1	2	6	1		2	2		2	2	2	#NULL!		2	#NULL!		1	30	#NULL!	2	#NULL!	#NULL!	2	#NULL!	#NULL!	2	#NULL!	#NULL!	#NULL!	#NULL!	#NULL!	#NULL!	#NULL!	#NULL!	#NULL!		2		2		2
198	21	1	2	""	"kaski"	1	#NULL!	1	2	1	1		2	2		3	3	2	#NULL!		1	3		1	30	#NULL!	2	#NULL!	#NULL!	2	#NULL!	#NULL!	2	#NULL!	#NULL!	#NULL!	#NULL!	#NULL!	#NULL!	#NULL!	#NULL!	#NULL!		2		2		2
243	23	1	2	""	"syangja"	2	3	1	4	5	1		1	2		3	3	2	#NULL!		1	3		2	#NULL!	#NULL!	2	#NULL!	#NULL!	2	#NULL!	#NULL!	2	#NULL!	#NULL!	#NULL!	#NULL!	#NULL!	#NULL!	#NULL!	#NULL!	#NULL!		2		2		2
251	22	1	2	""	"arghakhachi"	2	3	1	4	6	1		1	2		4	3	1	1		1	3		2	#NULL!	#NULL!	2	#NULL!	#NULL!	2	#NULL!	#NULL!	2	#NULL!	#NULL!	#NULL!	#NULL!	#NULL!	#NULL!	#NULL!	#NULL!	#NULL!		2		2		2
273	24	1	1	""	"kaski"	1	#NULL!	2	4	6	1		1	2		6	4	1	4		1	2		1	30	#NULL!	2	#NULL!	#NULL!	2	#NULL!	#NULL!	2	#NULL!	#NULL!	#NULL!	#NULL!	#NULL!	#NULL!	#NULL!	#NULL!	#NULL!		2		2		2
278	23	1	2	""	"morang"	2	3	2	4	6	1		1	2		4	4	1	1		1	1		2	#NULL!	#NULL!	2	#NULL!	#NULL!	2	#NULL!	#NULL!	2	#NULL!	#NULL!	#NULL!	#NULL!	#NULL!	#NULL!	#NULL!	#NULL!	#NULL!		2		2		2
296	25	1	1	""	"kaski"	1	#NULL!	2	4	6	1		1	2		5	4	2	#NULL!		1	2		1	30	#NULL!	2	#NULL!	#NULL!	2	#NULL!	#NULL!	2	#NULL!	#NULL!	#NULL!	#NULL!	#NULL!	#NULL!	#NULL!	#NULL!	#NULL!		2		2		2
334	21	1	2	""	"parbat"	1	#NULL!	2	3	2	1		2	2		3	3	1	5		1	5		1	15	70	2	#NULL!	#NULL!	2	#NULL!	#NULL!	2	#NULL!	#NULL!	#NULL!	#NULL!	#NULL!	#NULL!	#NULL!	#NULL!	#NULL!		2		2		2
350	22	1	2	""	"kaski"	1	#NULL!	1	3	6	1		1	1	"absent"	4	4	1	1		1	1		1	20	#NULL!	2	#NULL!	#NULL!	2	#NULL!	#NULL!	2	#NULL!	#NULL!	#NULL!	#NULL!	#NULL!	#NULL!	#NULL!	#NULL!	#NULL!		2		2		2
366	23	2	2	""	"syangja"	1	#NULL!	3	3	6	1		1	1	"information"	4	4	2	#NULL!		1	2		2	#NULL!	#NULL!	2	#NULL!	#NULL!	2	#NULL!	#NULL!	2	#NULL!	#NULL!	#NULL!	#NULL!	#NULL!	#NULL!	#NULL!	#NULL!	#NULL!		2		2		2
367	22	1	2	""	"parbat"	1	#NULL!	3	3	6	1		1	1	"notice"	4	4	1	1		1	1		2	#NULL!	#NULL!	2	#NULL!	#NULL!	2	#NULL!	#NULL!	2	#NULL!	#NULL!	#NULL!	#NULL!	#NULL!	#NULL!	#NULL!	#NULL!	#NULL!		2		2		2
377	22	2	2	""	"kaski"	2	4	3	3	6	1		1	2		4	3	1	5		1	3		2	#NULL!	#NULL!	2	#NULL!	#NULL!	2	#NULL!	#NULL!	2	#NULL!	#NULL!	#NULL!	#NULL!	#NULL!	#NULL!	#NULL!	#NULL!	#NULL!		2		2		2
412	23	1	2	""	"kaski"	1	#NULL!	3	3	5	1		1	1	"information"	4	4	1	1		1	3		2	#NULL!	#NULL!	2	#NULL!	#NULL!	2	#NULL!	#NULL!	2	#NULL!	#NULL!	#NULL!	#NULL!	#NULL!	#NULL!	#NULL!	#NULL!	#NULL!		2		2		2
477	23	1	2	""	"kaski"	1	#NULL!	2	5	5	3		2	1	"absent huda"	4	1	1	5		1	5		1	30	210	2	#NULL!	#NULL!	2	#NULL!	#NULL!	2	#NULL!	#NULL!	#NULL!	#NULL!	#NULL!	#NULL!	#NULL!	#NULL!	#NULL!		2		2		2
486	21	2	2	""	"syangja"	1	#NULL!	2	3	6	1		2	1	"absent, mistake"	3	3	2	#NULL!		1	3		2	#NULL!	#NULL!	2	#NULL!	#NULL!	2	#NULL!	#NULL!	2	#NULL!	#NULL!	#NULL!	#NULL!	#NULL!	#NULL!	#NULL!	#NULL!	#NULL!		2		2		2
498	21	2	2	""	"kaski"	1	#NULL!	2	3	5	2		2	2		3	3	2	#NULL!		1	1		2	#NULL!	#NULL!	2	#NULL!	#NULL!	2	#NULL!	#NULL!	2	#NULL!	#NULL!	#NULL!	#NULL!	#NULL!	#NULL!	#NULL!	#NULL!	#NULL!		2		2		2
514	21	1	2	""	"kaski"	1	#NULL!	2	3	6	1		2	2		2	2	1	1		1	1		1	15	100	2	#NULL!	#NULL!	2	#NULL!	#NULL!	2	#NULL!	#NULL!	#NULL!	#NULL!	#NULL!	#NULL!	#NULL!	#NULL!	#NULL!		2		2		2
520	21	1	1	""	"parbat"	2	1	2	3	6	1		2	1	"absent"	4	4	1	5		1	3		1	20	#NULL!	2	#NULL!	#NULL!	2	#NULL!	#NULL!	2	#NULL!	#NULL!	#NULL!	#NULL!	#NULL!	#NULL!	#NULL!	#NULL!	#NULL!		2		2		2
553	18	1	2	""	"parbat"	2	3	1	6	6	1		2	2		3	3	2	#NULL!		2	#NULL!		2	#NULL!	#NULL!	2	#NULL!	#NULL!	2	#NULL!	#NULL!	2	#NULL!	#NULL!	#NULL!	#NULL!	#NULL!	#NULL!	#NULL!	#NULL!	#NULL!		2		2		2
571	20	2	2	""	"kaski"	1	#NULL!	1	3	6	1		2	1	"absent"	4	3	1	1		1	2		2	#NULL!	#NULL!	2	#NULL!	#NULL!	2	#NULL!	#NULL!	2	#NULL!	#NULL!	#NULL!	#NULL!	#NULL!	#NULL!	#NULL!	#NULL!	#NULL!		2		2		2
481	22	1	1	"kaski"	"kaski"	1	#NULL!	2	3	6	1		2	2		4	3	1	1		1	1		2	#NULL!	#NULL!	2	#NULL!	#NULL!	2	#NULL!	#NULL!	2	#NULL!	#NULL!	#NULL!	#NULL!	#NULL!	#NULL!	#NULL!	#NULL!	#NULL!		2		2		2
473	21	1	2	""	"kaski"	1	#NULL!	1	3	1	3		2	2		2	2	1	6	housewife	2	#NULL!		2	#NULL!	#NULL!	2	#NULL!	#NULL!	2	#NULL!	#NULL!	2	#NULL!	#NULL!	#NULL!	#NULL!	#NULL!	#NULL!	#NULL!	#NULL!	#NULL!		2		2		1	"brother"
358	22	2	2	""	"kaski"	1	#NULL!	1	3	6	1		1	1	"when wrong activity done	6	1	2	#NULL!		1	4		1	60	420	2	#NULL!	#NULL!	1	1	#NULL!	2	#NULL!	#NULL!	#NULL!	#NULL!	#NULL!	#NULL!	#NULL!	#NULL!	#NULL!		2		2		2
49	26	2	2	"kaski"	"kaski"	1	#NULL!	3	1	6	1		1	2		6	4	1	4		2	#NULL!		2	#NULL!	#NULL!	2	#NULL!	#NULL!	2	#NULL!	#NULL!	2	#NULL!	#NULL!	#NULL!	#NULL!	#NULL!	#NULL!	#NULL!	#NULL!	#NULL!		2		2		2
73	21	1	2	""	"Baglung"	1	#NULL!	1	1	1	1		1	1	"absent"	4	4	1	1		1	3		1	20	#NULL!	2	#NULL!	#NULL!	2	#NULL!	#NULL!	2	#NULL!	#NULL!	#NULL!	#NULL!	#NULL!	#NULL!	#NULL!	#NULL!	#NULL!		2		2		2
89	18	1	2	"kaski"	"gorkha"	1	#NULL!	1	1	2	1		1	1	"absent"	4	5	1	4		1	2		1	30	210	2	#NULL!	#NULL!	2	#NULL!	#NULL!	2	#NULL!	#NULL!	#NULL!	#NULL!	#NULL!	#NULL!	#NULL!	#NULL!	#NULL!		2		2		2
152	21	1	2	"kaski"	"tanahau"	2	1	1	7	6	1		2	2		6	4	2	#NULL!		1	2		1	10	70	2	#NULL!	#NULL!	2	#NULL!	#NULL!	2	#NULL!	#NULL!	#NULL!	#NULL!	#NULL!	#NULL!	#NULL!	#NULL!	#NULL!		2		2		2
167	20	2	2	"kaski"	"parbat"	2	3	1	7	6	1		2	2		2	2	1	5		1	5		1	10	70	2	#NULL!	#NULL!	2	#NULL!	#NULL!	2	#NULL!	#NULL!	#NULL!	#NULL!	#NULL!	#NULL!	#NULL!	#NULL!	#NULL!		2		2		2
175	21	2	2	"kaski"	"baglung"	1	#NULL!	1	7	6	1		2	1	"to give notice"	4	4	2	#NULL!		1	2		1	30	#NULL!	2	#NULL!	#NULL!	2	#NULL!	#NULL!	2	#NULL!	#NULL!	#NULL!	#NULL!	#NULL!	#NULL!	#NULL!	#NULL!	#NULL!		2		2		2
231	22	1	2	""	"kaski"	1	#NULL!	2	3	6	1		1	2		4	4	2	#NULL!		1	4		1	15	120	2	#NULL!	#NULL!	2	#NULL!	#NULL!	2	#NULL!	#NULL!	#NULL!	#NULL!	#NULL!	#NULL!	#NULL!	#NULL!	#NULL!		2		2		2
240	20	2	1	""	"kaski"	1	#NULL!	1	4	6	1		1	2		6	4	2	#NULL!		1	4		1	30	#NULL!	2	#NULL!	#NULL!	2	#NULL!	#NULL!	2	#NULL!	#NULL!	#NULL!	#NULL!	#NULL!	#NULL!	#NULL!	#NULL!	#NULL!		2		2		2
241	22	2	2	""	"kaski"	1	#NULL!	1	4	6	1		1	2		4	4	1	5		1	1		1	30	270	2	#NULL!	#NULL!	2	#NULL!	#NULL!	2	#NULL!	#NULL!	#NULL!	#NULL!	#NULL!	#NULL!	#NULL!	#NULL!	#NULL!		2		2		2
270	21	1	2	""	"syangja"	2	1	2	4	6	1		1	1	"exam time"	4	4	2	#NULL!		1	1		1	15	105	2	#NULL!	#NULL!	2	#NULL!	#NULL!	2	#NULL!	#NULL!	#NULL!	#NULL!	#NULL!	#NULL!	#NULL!	#NULL!	#NULL!		2		1	"positive schizophrenia"	2
293	38	1	1	""	"kaski"	1	#NULL!	2	4	1	1		1	2		5	4	1	2		2	#NULL!		1	60	#NULL!	2	#NULL!	#NULL!	2	#NULL!	#NULL!	2	#NULL!	#NULL!	#NULL!	#NULL!	#NULL!	#NULL!	#NULL!	#NULL!	#NULL!		2		2		2
429	26	2	2	""	"syangja"	1	#NULL!	3	3	6	1		1	2		3	3	2	#NULL!		1	2		1	120	720	2	#NULL!	#NULL!	2	#NULL!	#NULL!	2	#NULL!	#NULL!	#NULL!	#NULL!	#NULL!	#NULL!	#NULL!	#NULL!	#NULL!		2		2		2
447	22	1	2	""	"tanhun"	1	#NULL!	3	5	6	2		2	2		1	1	2	#NULL!		1	5		2	#NULL!	#NULL!	2	#NULL!	#NULL!	2	#NULL!	#NULL!	2	#NULL!	#NULL!	#NULL!	#NULL!	#NULL!	#NULL!	#NULL!	#NULL!	#NULL!		2		2		2
506	21	1	2	""	"syangja"	1	#NULL!	2	3	5	5	"bon"	2	2		4	3	2	#NULL!		1	2		2	#NULL!	#NULL!	2	#NULL!	#NULL!	2	#NULL!	#NULL!	2	#NULL!	#NULL!	#NULL!	#NULL!	#NULL!	#NULL!	#NULL!	#NULL!	#NULL!		2		2		2
510	21	1	2	""	"kaski"	1	#NULL!	2	3	1	1		2	2		4	3	2	#NULL!		1	4		2	#NULL!	#NULL!	2	#NULL!	#NULL!	2	#NULL!	#NULL!	2	#NULL!	#NULL!	#NULL!	#NULL!	#NULL!	#NULL!	#NULL!	#NULL!	#NULL!		2		2		2
511	20	1	2	""	"kaski"	1	#NULL!	2	3	6	1		2	1	"absent for long time"	4	3	2	#NULL!		2	#NULL!		1	60	#NULL!	2	#NULL!	#NULL!	2	#NULL!	#NULL!	2	#NULL!	#NULL!	#NULL!	#NULL!	#NULL!	#NULL!	#NULL!	#NULL!	#NULL!		2		2		2
513	20	1	2	""	"kaski"	1	#NULL!	2	3	6	1		2	2		2	2	2	#NULL!		1	3		1	10	70	2	#NULL!	#NULL!	2	#NULL!	#NULL!	2	#NULL!	#NULL!	#NULL!	#NULL!	#NULL!	#NULL!	#NULL!	#NULL!	#NULL!		2		2		2
522	20	1	2	""	"kaski"	2	1	2	3	1	1		2	1	"a bsent for long"	4	3	1	5		1	3		1	20	#NULL!	2	#NULL!	#NULL!	2	#NULL!	#NULL!	2	#NULL!	#NULL!	#NULL!	#NULL!	#NULL!	#NULL!	#NULL!	#NULL!	#NULL!		2		2		2
533	19	2	2	""	"syangja"	2	1	1	6	2	1		2	2		3	1	1	5		1	5		1	20	#NULL!	2	#NULL!	#NULL!	2	#NULL!	#NULL!	2	#NULL!	#NULL!	#NULL!	#NULL!	#NULL!	#NULL!	#NULL!	#NULL!	#NULL!		2		2		2
557	20	1	2	""	"parbat"	1	#NULL!	1	6	1	1		2	2		3	3	1	1		1	3		1	30	#NULL!	2	#NULL!	#NULL!	2	#NULL!	#NULL!	2	#NULL!	#NULL!	#NULL!	#NULL!	#NULL!	#NULL!	#NULL!	#NULL!	#NULL!		2		2		2
566	18	1	2	""	"kaski"	1	#NULL!	1	3	6	1		2	2		3	3	1	5		1	1		1	30	#NULL!	2	#NULL!	#NULL!	2	#NULL!	#NULL!	2	#NULL!	#NULL!	#NULL!	#NULL!	#NULL!	#NULL!	#NULL!	#NULL!	#NULL!		2		2		2
567	19	1	2	""	"illam"	1	#NULL!	1	3	1	1		2	2		3	3	1	5		1	1		1	30	#NULL!	2	#NULL!	#NULL!	2	#NULL!	#NULL!	2	#NULL!	#NULL!	#NULL!	#NULL!	#NULL!	#NULL!	#NULL!	#NULL!	#NULL!		2		2		2
572	19	1	2	""	"kaski"	2	1	1	3	6	1		2	2		3	3	2	#NULL!		1	5		2	#NULL!	#NULL!	2	#NULL!	#NULL!	2	#NULL!	#NULL!	2	#NULL!	#NULL!	#NULL!	#NULL!	#NULL!	#NULL!	#NULL!	#NULL!	#NULL!		2		2		2
574	21	1	2	"kaski"	"kaski"	1	#NULL!	3	3	6	1		2	2		4	3	1	5		1	3		2	#NULL!	#NULL!	2	#NULL!	#NULL!	2	#NULL!	#NULL!	2	#NULL!	#NULL!	#NULL!	#NULL!	#NULL!	#NULL!	#NULL!	#NULL!	#NULL!		2		2		2
580	21	2	2	""	"bhojpur"	1	#NULL!	1	2	3	3		2	2		3	1	1	6	labor	1	6	"labor"	1	20	140	2	#NULL!	#NULL!	2	#NULL!	#NULL!	2	#NULL!	#NULL!	#NULL!	#NULL!	#NULL!	#NULL!	#NULL!	#NULL!	#NULL!		2		2		2
592	20	1	2	""	"kaski"	1	#NULL!	1	3	6	1		2	1	"exam form varne bela"	4	4	1	5		1	3		1	45	#NULL!	2	#NULL!	#NULL!	2	#NULL!	#NULL!	2	#NULL!	#NULL!	#NULL!	#NULL!	#NULL!	#NULL!	#NULL!	#NULL!	#NULL!		2		2		2
207	23	2	2	"kaski"	"kaski"	1	#NULL!	2	3	5	1		2	2		3	2	2	#NULL!		1	3		2	#NULL!	#NULL!	2	#NULL!	#NULL!	2	#NULL!	#NULL!	2	#NULL!	#NULL!	#NULL!	#NULL!	#NULL!	#NULL!	#NULL!	#NULL!	#NULL!		2		2		2
122	19	2	2	"kaski"	"syangja"	2	3	1	7	6	1		1	1	"absent"	4	4	1	4		1	4		1	15	#NULL!	2	#NULL!	#NULL!	2	#NULL!	#NULL!	2	#NULL!	#NULL!	#NULL!	#NULL!	#NULL!	#NULL!	#NULL!	#NULL!	#NULL!		2		2		2
10	24	2	2	"Kaski"	"Kaski"	1	#NULL!	3	1	6	1		1	1	"absent "	6	5	1	4		1	4		1	60	300	1	1	5	1	0	1	2	#NULL!	#NULL!	#NULL!	#NULL!	#NULL!	#NULL!	#NULL!	#NULL!	#NULL!		2		2		2
15	22	1	2	"kaski"	"kaski"	1	#NULL!	3	1	2	1		1	2		3	3	2	#NULL!		1	3		1	30	120	2	#NULL!	#NULL!	2	#NULL!	#NULL!	2	#NULL!	#NULL!	#NULL!	#NULL!	#NULL!	#NULL!	#NULL!	#NULL!	#NULL!		2		2		2
40	29	1	1	"kaski"	"lamjung"	1	#NULL!	3	1	2	2		1	2		4	6	1	2		1	2		2	#NULL!	#NULL!	2	#NULL!	#NULL!	2	#NULL!	#NULL!	2	#NULL!	#NULL!	#NULL!	#NULL!	#NULL!	#NULL!	#NULL!	#NULL!	#NULL!		1	"overthinking"	2		2
123	20	2	2	"kaski"	"kaski"	2	1	1	7	6	1		1	1	"absent"	4	4	1	5		1	3		1	40	#NULL!	2	#NULL!	#NULL!	2	#NULL!	#NULL!	2	#NULL!	#NULL!	#NULL!	#NULL!	#NULL!	#NULL!	#NULL!	#NULL!	#NULL!		2		2		2
136	20	2	2	""	"kaski"	1	#NULL!	1	7	6	1		1	1	"result ko bela"	5	4	2	#NULL!		1	5		2	#NULL!	#NULL!	1	1	7	2	#NULL!	#NULL!	2	#NULL!	#NULL!	#NULL!	#NULL!	#NULL!	#NULL!	#NULL!	#NULL!	#NULL!		2		2		2
188	20	1	2	""	"syangja"	2	1	1	2	6	1		2	2		4	4	1	1		1	3		1	15	105	2	#NULL!	#NULL!	2	#NULL!	#NULL!	2	#NULL!	#NULL!	#NULL!	#NULL!	#NULL!	#NULL!	#NULL!	#NULL!	#NULL!		2		2		2
211	21	1	2	"kaski"	"kaski"	1	#NULL!	2	3	6	1		2	2		6	4	2	#NULL!		1	4		2	#NULL!	#NULL!	2	#NULL!	#NULL!	2	#NULL!	#NULL!	2	#NULL!	#NULL!	#NULL!	#NULL!	#NULL!	#NULL!	#NULL!	#NULL!	#NULL!		2		2		2
284	23	1	1	""	"kaski"	1	#NULL!	1	4	6	1		1	1	"fee, holiday notice"	4	4	1	2		1	2		1	10	#NULL!	2	#NULL!	#NULL!	1	#NULL!	#NULL!	2	#NULL!	#NULL!	#NULL!	#NULL!	#NULL!	#NULL!	#NULL!	#NULL!	#NULL!		2		2		2
315	24	1	2	""	"kaski"	1	#NULL!	2	4	6	1		1	2		4	3	1	1		1	1		1	30	#NULL!	2	#NULL!	#NULL!	2	#NULL!	#NULL!	2	#NULL!	#NULL!	#NULL!	#NULL!	#NULL!	#NULL!	#NULL!	#NULL!	#NULL!		2		2		2
330	22	1	2	"kaski"	"syangja"	1	#NULL!	2	3	5	5	"bone"	2	2		3	2	1	5		1	5		1	15	105	2	#NULL!	#NULL!	2	#NULL!	#NULL!	2	#NULL!	#NULL!	#NULL!	#NULL!	#NULL!	#NULL!	#NULL!	#NULL!	#NULL!		2		2		2
394	21	1	2	""	"kaski"	1	#NULL!	3	3	6	1		1	2		5	4	2	#NULL!		1	2		1	30	#NULL!	2	#NULL!	#NULL!	2	#NULL!	#NULL!	2	#NULL!	#NULL!	#NULL!	#NULL!	#NULL!	#NULL!	#NULL!	#NULL!	#NULL!		2		2		2
474	21	1	1	""	"tanahun"	1	#NULL!	1	3	6	1		2	1	"program huda"	3	3	2	#NULL!		1	2		2	#NULL!	#NULL!	2	#NULL!	#NULL!	2	#NULL!	#NULL!	2	#NULL!	#NULL!	#NULL!	#NULL!	#NULL!	#NULL!	#NULL!	#NULL!	#NULL!		2		2		2
502	21	1	1	""	"kaski"	1	#NULL!	2	3	6	1		2	1	"absent for long time"	4	4	1	1		2	#NULL!		1	30	#NULL!	2	#NULL!	#NULL!	2	#NULL!	#NULL!	2	#NULL!	#NULL!	#NULL!	#NULL!	#NULL!	#NULL!	#NULL!	#NULL!	#NULL!		2		2		2
518	21	2	2	""	"kaski"	1	#NULL!	2	3	6	1		1	2		4	4	1	5		1	5		1	60	#NULL!	2	#NULL!	#NULL!	2	#NULL!	#NULL!	2	#NULL!	#NULL!	#NULL!	#NULL!	#NULL!	#NULL!	#NULL!	#NULL!	#NULL!		2		2		2
560	19	1	2	""	"kaski"	2	1	3	3	2	1		2	2		4	3	1	5		1	3		2	#NULL!	#NULL!	2	#NULL!	#NULL!	2	#NULL!	#NULL!	2	#NULL!	#NULL!	#NULL!	#NULL!	#NULL!	#NULL!	#NULL!	#NULL!	#NULL!		2		2		2
588	18	2	2	""	"syangja"	2	1	1	3	6	1		2	2		3	5	1	2		2	#NULL!		2	#NULL!	#NULL!	2	#NULL!	#NULL!	2	#NULL!	#NULL!	2	#NULL!	#NULL!	#NULL!	#NULL!	#NULL!	#NULL!	#NULL!	#NULL!	#NULL!		2		2		2
8	25	2	2	"Kaski"	"Bardiya"	1	#NULL!	3	1	5	1		2	2		3	2	2	#NULL!		1	6	"Labor"	2	#NULL!	#NULL!	2	#NULL!	#NULL!	2	#NULL!	#NULL!	2	#NULL!	#NULL!	#NULL!	#NULL!	#NULL!	#NULL!	#NULL!	#NULL!	#NULL!		1	"Over anger"	2		2
20	24	2	2	"kaski"	"syangja"	2	4	1	1	2	1		1	2		4	4	1	1		1	1		1	60	150	2	#NULL!	#NULL!	2	#NULL!	#NULL!	2	#NULL!	#NULL!	#NULL!	#NULL!	#NULL!	#NULL!	#NULL!	#NULL!	#NULL!		2		2		2
509	21	1	2	""	"syangja"	1	#NULL!	2	3	6	1		2	2		4	4	1	1		1	1		2	#NULL!	#NULL!	2	#NULL!	#NULL!	2	#NULL!	#NULL!	2	#NULL!	#NULL!	#NULL!	#NULL!	#NULL!	#NULL!	#NULL!	#NULL!	#NULL!		2		2		2
472	20	1	2	""	"parbat"	2	3	1	3	1	3		2	2		3	2	2	#NULL!		2	#NULL!		2	#NULL!	#NULL!	2	#NULL!	#NULL!	2	#NULL!	#NULL!	2	#NULL!	#NULL!	#NULL!	#NULL!	#NULL!	#NULL!	#NULL!	#NULL!	#NULL!		2		2		2
53	24	2	2	"kaski"	"dhading"	1	#NULL!	3	1	6	1		1	2		5	5	1	2		1	2		2	#NULL!	#NULL!	2	#NULL!	#NULL!	2	#NULL!	#NULL!	2	#NULL!	#NULL!	#NULL!	#NULL!	#NULL!	#NULL!	#NULL!	#NULL!	#NULL!		2		2		2
54	24	1	2	"kaski"	"kaski"	1	#NULL!	3	1	2	2		1	1	"to provide important inf	4	4	2	#NULL!		2	#NULL!		1	30	210	2	#NULL!	#NULL!	2	#NULL!	#NULL!	2	#NULL!	#NULL!	#NULL!	#NULL!	#NULL!	#NULL!	#NULL!	#NULL!	#NULL!		2		2		2
88	24	2	2	"kaski"	"kaski"	1	#NULL!	3	1	6	1		1	1	"college information"	5	5	1	2		1	4		1	60	420	2	#NULL!	#NULL!	2	#NULL!	#NULL!	2	#NULL!	#NULL!	#NULL!	#NULL!	#NULL!	#NULL!	#NULL!	#NULL!	#NULL!		2		2		2
118	21	2	2	"kaski"	"kaski"	1	#NULL!	1	7	6	1		1	1	"fee"	4	4	1	1		1	1		2	#NULL!	#NULL!	2	#NULL!	#NULL!	1	1	#NULL!	2	#NULL!	#NULL!	#NULL!	#NULL!	#NULL!	#NULL!	#NULL!	#NULL!	#NULL!		2		2		2
153	21	1	2	"kaski"	"syangja"	2	1	1	7	1	1		2	2		3	1	2	#NULL!		1	1		1	60	420	2	#NULL!	#NULL!	2	#NULL!	#NULL!	2	#NULL!	#NULL!	#NULL!	#NULL!	#NULL!	#NULL!	#NULL!	#NULL!	#NULL!		2		2		2
239	21	1	1	""	"kaski"	1	#NULL!	1	4	6	1		1	2		4	4	2	#NULL!		1	2		1	30	#NULL!	2	#NULL!	#NULL!	2	#NULL!	#NULL!	2	#NULL!	#NULL!	#NULL!	#NULL!	#NULL!	#NULL!	#NULL!	#NULL!	#NULL!		2		2		2
311	27	1	1	""	"kaski"	1	#NULL!	2	4	6	1		1	2		4	4	2	#NULL!		1	5		1	60	420	2	#NULL!	#NULL!	2	#NULL!	#NULL!	2	#NULL!	#NULL!	#NULL!	#NULL!	#NULL!	#NULL!	#NULL!	#NULL!	#NULL!		2		2		2
453	21	1	2	""	"kaski"	1	#NULL!	3	5	5	1		2	1	"notice"	3	3	1	6	housewife	1	3		1	15	105	2	#NULL!	#NULL!	2	#NULL!	#NULL!	2	#NULL!	#NULL!	#NULL!	#NULL!	#NULL!	#NULL!	#NULL!	#NULL!	#NULL!		2		2		2
500	21	2	2	""	"kaski"	1	#NULL!	2	3	5	2		2	2		3	3	2	#NULL!		1	3		2	#NULL!	#NULL!	2	#NULL!	#NULL!	2	#NULL!	#NULL!	2	#NULL!	#NULL!	#NULL!	#NULL!	#NULL!	#NULL!	#NULL!	#NULL!	#NULL!		2		2		2
549	25	1	1	""	"parbat"	1	#NULL!	1	6	2	1		2	1	"exam form varne bela"	4	3	2	#NULL!		1	1		1	10	#NULL!	2	#NULL!	#NULL!	2	#NULL!	#NULL!	2	#NULL!	#NULL!	#NULL!	#NULL!	#NULL!	#NULL!	#NULL!	#NULL!	#NULL!		2		2		2
189	20	1	2	""	"ramechhap"	2	2	1	2	6	1		2	2		4	3	2	#NULL!		1	1		1	20	140	2	#NULL!	#NULL!	2	#NULL!	#NULL!	1	2	2	2	2	2	2	2	2	1	"bone disease"	2		2		2
31	24	2	2	"Kaski"	"kanchanpur"	1	#NULL!	3	1	6	1		1	1	"to give information"	5	5	2	#NULL!		1	1		1	60	240	2	#NULL!	#NULL!	1	0	1	2	#NULL!	#NULL!	#NULL!	#NULL!	#NULL!	#NULL!	#NULL!	#NULL!	#NULL!		2		2		2
162	22	1	2	"kaski"	"parbat"	1	#NULL!	1	7	6	1		2	2		4	3	2	#NULL!		1	4		1	60	#NULL!	2	#NULL!	#NULL!	2	#NULL!	#NULL!	2	#NULL!	#NULL!	#NULL!	#NULL!	#NULL!	#NULL!	#NULL!	#NULL!	#NULL!		2		2		2
407	23	2	3	""	"parbat"	1	#NULL!	3	3	6	1		1	1	"absent"	6	5	1	4		1	2		1	30	#NULL!	2	#NULL!	#NULL!	2	#NULL!	#NULL!	2	#NULL!	#NULL!	#NULL!	#NULL!	#NULL!	#NULL!	#NULL!	#NULL!	#NULL!		2		2		2
408	24	1	2	""	"kaski"	1	#NULL!	3	3	6	1		1	1	"absent"	5	4	1	5		1	2		2	#NULL!	#NULL!	2	#NULL!	#NULL!	2	#NULL!	#NULL!	2	#NULL!	#NULL!	#NULL!	#NULL!	#NULL!	#NULL!	#NULL!	#NULL!	#NULL!		2		2		2
409	23	1	2	""	"syangja"	2	1	3	3	6	1		1	1	"result"	4	5	1	4		1	2		1	30	#NULL!	2	#NULL!	#NULL!	2	#NULL!	#NULL!	2	#NULL!	#NULL!	#NULL!	#NULL!	#NULL!	#NULL!	#NULL!	#NULL!	#NULL!		2		2		2
457	21	1	2	""	"syangja"	2	1	3	5	6	1		2	2		3	3	1	5		1	3		2	#NULL!	#NULL!	2	#NULL!	#NULL!	2	#NULL!	#NULL!	2	#NULL!	#NULL!	#NULL!	#NULL!	#NULL!	#NULL!	#NULL!	#NULL!	#NULL!		2		2		2
491	21	2	2	""	"gorkha"	1	#NULL!	2	3	5	2		2	2		4	2	2	#NULL!		1	4		1	60	#NULL!	2	#NULL!	#NULL!	2	#NULL!	#NULL!	2	#NULL!	#NULL!	#NULL!	#NULL!	#NULL!	#NULL!	#NULL!	#NULL!	#NULL!		2		2		2
512	24	1	2	""	"parbat"	1	#NULL!	1	3	5	1		2	1	"absent"	4	3	2	#NULL!		2	#NULL!		1	60	#NULL!	2	#NULL!	#NULL!	2	#NULL!	#NULL!	2	#NULL!	#NULL!	#NULL!	#NULL!	#NULL!	#NULL!	#NULL!	#NULL!	#NULL!		2		2		1	"brother"
575	20	2	2	""	"kaski"	1	#NULL!	1	3	5	1		2	2		3	3	2	#NULL!		1	4		1	5	35	2	#NULL!	#NULL!	2	#NULL!	#NULL!	2	#NULL!	#NULL!	#NULL!	#NULL!	#NULL!	#NULL!	#NULL!	#NULL!	#NULL!		2		2		2
576	20	1	2	""	"parbat"	2	3	1	3	2	2		2	2		3	1	1	5		1	3		2	#NULL!	#NULL!	2	#NULL!	#NULL!	2	#NULL!	#NULL!	2	#NULL!	#NULL!	#NULL!	#NULL!	#NULL!	#NULL!	#NULL!	#NULL!	#NULL!		2		2		2
577	19	1	2	""	"sindhuli"	2	1	1	3	2	3		2	2		1	3	1	5		1	4		1	15	#NULL!	2	#NULL!	#NULL!	2	#NULL!	#NULL!	2	#NULL!	#NULL!	#NULL!	#NULL!	#NULL!	#NULL!	#NULL!	#NULL!	#NULL!		2		2		2
581	20	1	2	""	"kaski"	1	#NULL!	1	3	6	1		2	2		3	3	1	5		1	5		2	#NULL!	#NULL!	2	#NULL!	#NULL!	2	#NULL!	#NULL!	2	#NULL!	#NULL!	#NULL!	#NULL!	#NULL!	#NULL!	#NULL!	#NULL!	#NULL!		2		2		2
582	19	1	2	""	"syangja"	1	#NULL!	1	3	6	1		2	2		3	4	1	5		1	5		1	30	#NULL!	2	#NULL!	#NULL!	2	#NULL!	#NULL!	2	#NULL!	#NULL!	#NULL!	#NULL!	#NULL!	#NULL!	#NULL!	#NULL!	#NULL!		2		2		2
587	19	2	2	""	"kaski"	1	#NULL!	1	3	6	1		2	2		5	3	1	5		1	2		1	15	120	2	#NULL!	#NULL!	2	#NULL!	#NULL!	2	#NULL!	#NULL!	#NULL!	#NULL!	#NULL!	#NULL!	#NULL!	#NULL!	#NULL!		2		2		2
23	23	2	3	"Kaski"	"Kaski"	1	#NULL!	3	1	1	1		1	2		3	2	1	1		1	4		2	#NULL!	#NULL!	2	#NULL!	#NULL!	2	#NULL!	#NULL!	2	#NULL!	#NULL!	#NULL!	#NULL!	#NULL!	#NULL!	#NULL!	#NULL!	#NULL!		2		2		2
59	24	1	2	"Kaski"	"parbat"	1	#NULL!	3	1	6	1		1	1	"absent"	4	1	1	1		1	3		1	30	260	2	#NULL!	#NULL!	2	#NULL!	#NULL!	2	#NULL!	#NULL!	#NULL!	#NULL!	#NULL!	#NULL!	#NULL!	#NULL!	#NULL!		2		2		2
361	22	2	2	""	"kaski"	1	#NULL!	1	6	6	1		1	2		5	5	1	3		1	5		1	25	270	1	3	#NULL!	1	4	#NULL!	2	#NULL!	#NULL!	#NULL!	#NULL!	#NULL!	#NULL!	#NULL!	#NULL!	#NULL!		2		2		2
99	23	2	2	""	"Kaski"	1	#NULL!	3	1	6	1		1	1	"exam time"	4	4	2	#NULL!		1	1		1	30	#NULL!	2	#NULL!	#NULL!	2	#NULL!	#NULL!	2	#NULL!	#NULL!	#NULL!	#NULL!	#NULL!	#NULL!	#NULL!	#NULL!	#NULL!		2		2		2
4	30	2	1	"Kaski"	"Parbat"	1	#NULL!	1	1	6	1		1	1	"When we miss college"	4	2	2	#NULL!		1	5		2	#NULL!	#NULL!	1	3	21	1	2	6	2	#NULL!	#NULL!	#NULL!	#NULL!	#NULL!	#NULL!	#NULL!	#NULL!	#NULL!		2		2		2
5	21	2	2	"Kaski"	"Kaski"	2	2	1	1	5	1		2	2		3	1	1	5		1	4		1	30	#NULL!	2	#NULL!	#NULL!	2	#NULL!	#NULL!	2	#NULL!	#NULL!	#NULL!	#NULL!	#NULL!	#NULL!	#NULL!	#NULL!	#NULL!		2		2		2
9	22	2	2	"Kaski"	"Kaski"	1	#NULL!	3	1	6	1		1	2		5	3	2	#NULL!		1	2		1	30	#NULL!	2	#NULL!	#NULL!	2	#NULL!	#NULL!	2	#NULL!	#NULL!	#NULL!	#NULL!	#NULL!	#NULL!	#NULL!	#NULL!	#NULL!		2		2		2
18	23	2	2	"kaski"	"tanahun"	2	1	3	1	5	1		1	2		3	3	2	#NULL!		1	5		2	#NULL!	#NULL!	2	#NULL!	#NULL!	2	#NULL!	#NULL!	2	#NULL!	#NULL!	#NULL!	#NULL!	#NULL!	#NULL!	#NULL!	#NULL!	#NULL!		2		1	"uncle"	2
24	24	2	2	"Kaski"	"Kaski"	2	4	3	1	6	1		1	1	"Absent"	4	3	2	#NULL!		1	2		2	#NULL!	#NULL!	1	1	#NULL!	2	#NULL!	#NULL!	2	#NULL!	#NULL!	#NULL!	#NULL!	#NULL!	#NULL!	#NULL!	#NULL!	#NULL!		2		2		2
27	28	1	1	"Kaski"	"tanahun"	1	#NULL!	3	1	6	1		1	1	"absent"	5	3	2	#NULL!		1	2		1	20	#NULL!	2	#NULL!	#NULL!	2	#NULL!	#NULL!	2	#NULL!	#NULL!	#NULL!	#NULL!	#NULL!	#NULL!	#NULL!	#NULL!	#NULL!		2		2		2
45	24	2	2	"kaski"	"kaski"	1	#NULL!	3	1	6	1		1	1	"absent"	6	5	1	2		1	2		1	5	30	2	#NULL!	#NULL!	2	#NULL!	#NULL!	2	#NULL!	#NULL!	#NULL!	#NULL!	#NULL!	#NULL!	#NULL!	#NULL!	#NULL!		2		2		2
48	27	2	2	"kaski"	"syanja"	1	#NULL!	3	1	6	1		1	1	"fee"	6	4	1	1		1	2		1	10	70	2	#NULL!	#NULL!	2	#NULL!	#NULL!	2	#NULL!	#NULL!	#NULL!	#NULL!	#NULL!	#NULL!	#NULL!	#NULL!	#NULL!		2		2		2
51	22	2	2	"kaski"	"kaski"	1	#NULL!	1	1	5	1		1	2		2	2	2	#NULL!		1	5		2	#NULL!	#NULL!	2	#NULL!	#NULL!	2	#NULL!	#NULL!	2	#NULL!	#NULL!	#NULL!	#NULL!	#NULL!	#NULL!	#NULL!	#NULL!	#NULL!		2		2		2
56	24	2	2	"kaski"	"kaski"	1	#NULL!	3	1	6	1		1	1	"monthly fee"	5	4	2	#NULL!		1	6		2	#NULL!	#NULL!	2	#NULL!	#NULL!	2	#NULL!	#NULL!	2	#NULL!	#NULL!	#NULL!	#NULL!	#NULL!	#NULL!	#NULL!	#NULL!	#NULL!		2		2		2
58	22	2	2	"kaski"	"baglung"	1	#NULL!	3	1	6	1		1	2		5	4	1	1		1	4		2	#NULL!	#NULL!	2	#NULL!	#NULL!	2	#NULL!	#NULL!	2	#NULL!	#NULL!	#NULL!	#NULL!	#NULL!	#NULL!	#NULL!	#NULL!	#NULL!		2		2		2
60	24	1	2	"Kaski"	"Kaski"	1	#NULL!	3	1	6	1		1	1	"fee"	6	4	2	#NULL!		1	2		2	#NULL!	#NULL!	2	#NULL!	#NULL!	2	#NULL!	#NULL!	2	#NULL!	#NULL!	#NULL!	#NULL!	#NULL!	#NULL!	#NULL!	#NULL!	#NULL!		2		2		2
61	23	1	2	""	"syangja"	1	#NULL!	3	1	6	1		1	1	"give information"	6	5	2	#NULL!		1	2		1	25	#NULL!	2	#NULL!	#NULL!	2	#NULL!	#NULL!	1	1	2	2	2	2	2	2	2	2		2		2		2
66	23	1	2	""	"tanahun"	1	#NULL!	3	1	6	1		1	2		2	2	2	#NULL!		2	#NULL!		1	30	210	2	#NULL!	#NULL!	2	#NULL!	#NULL!	2	#NULL!	#NULL!	#NULL!	#NULL!	#NULL!	#NULL!	#NULL!	#NULL!	#NULL!		2		2		2
67	21	2	2	""	"Myagdi"	1	#NULL!	3	1	5	1		1	1	"absent"	4	4	2	#NULL!		1	5		2	#NULL!	#NULL!	2	#NULL!	#NULL!	2	#NULL!	#NULL!	2	#NULL!	#NULL!	#NULL!	#NULL!	#NULL!	#NULL!	#NULL!	#NULL!	#NULL!		2		2		2
68	25	2	2	""	"Dhading"	1	#NULL!	3	1	6	1		1	1	"fee"	2	2	1	3		1	3		2	#NULL!	#NULL!	2	#NULL!	#NULL!	2	#NULL!	#NULL!	2	#NULL!	#NULL!	#NULL!	#NULL!	#NULL!	#NULL!	#NULL!	#NULL!	#NULL!		2		2		2
72	23	1	2	""	"syangja"	1	#NULL!	3	1	6	1		1	1	"absent"	6	5	1	1		1	2		1	30	#NULL!	2	#NULL!	#NULL!	2	#NULL!	#NULL!	2	#NULL!	#NULL!	#NULL!	#NULL!	#NULL!	#NULL!	#NULL!	#NULL!	#NULL!		2		2		2
76	24	1	2	"kaski"	"nawalpur"	1	#NULL!	3	3	6	1		1	2		5	6	1	2		1	4		2	#NULL!	#NULL!	1	1	7	2	#NULL!	#NULL!	2	#NULL!	#NULL!	#NULL!	#NULL!	#NULL!	#NULL!	#NULL!	#NULL!	#NULL!		2		2		2
91	23	2	2	""	"Kaski"	1	#NULL!	3	1	5	1		1	1	"during absent"	4	4	2	#NULL!		2	#NULL!		1	60	420	2	#NULL!	#NULL!	2	#NULL!	#NULL!	2	#NULL!	#NULL!	#NULL!	#NULL!	#NULL!	#NULL!	#NULL!	#NULL!	#NULL!		2		2		2
95	20	2	2	""	"Kaski"	1	#NULL!	1	1	5	1		1	2		4	3	2	#NULL!		1	1		1	60	600	2	#NULL!	#NULL!	2	#NULL!	#NULL!	2	#NULL!	#NULL!	#NULL!	#NULL!	#NULL!	#NULL!	#NULL!	#NULL!	#NULL!		2		2		2
106	22	2	2	"kaski"	"kaski"	1	#NULL!	3	1	6	1		1	1	"college information"	5	6	1	2		1	5		1	#NULL!	120	2	#NULL!	#NULL!	2	#NULL!	#NULL!	2	#NULL!	#NULL!	#NULL!	#NULL!	#NULL!	#NULL!	#NULL!	#NULL!	#NULL!		2		2		2
115	22	2	2	"kaski"	"syangja"	1	#NULL!	1	7	6	1		1	1	"absent"	6	4	2	#NULL!		1	4		1	30	210	2	#NULL!	#NULL!	2	#NULL!	#NULL!	2	#NULL!	#NULL!	#NULL!	#NULL!	#NULL!	#NULL!	#NULL!	#NULL!	#NULL!		2		2		2
116	20	2	2	"kaski"	"kaski"	1	#NULL!	1	7	2	1		1	1	"fee and when absent"	4	3	2	#NULL!		1	1		2	#NULL!	#NULL!	2	#NULL!	#NULL!	1	1	4	2	#NULL!	#NULL!	#NULL!	#NULL!	#NULL!	#NULL!	#NULL!	#NULL!	#NULL!		2		2		2
117	21	2	2	"kaski"	"syangja"	2	1	1	7	6	1		1	1	"fee"	5	4	1	3		2	#NULL!		1	30	210	2	#NULL!	#NULL!	2	#NULL!	#NULL!	2	#NULL!	#NULL!	#NULL!	#NULL!	#NULL!	#NULL!	#NULL!	#NULL!	#NULL!		2		2		2
128	20	2	2	"kaski"	"kaski"	1	#NULL!	1	7	2	1		1	1	"fee"	4	4	2	#NULL!		1	1		2	#NULL!	#NULL!	2	#NULL!	#NULL!	1	#NULL!	1	2	#NULL!	#NULL!	#NULL!	#NULL!	#NULL!	#NULL!	#NULL!	#NULL!	#NULL!		2		2		2
142	21	1	2	""	"kaski"	1	#NULL!	1	7	6	1		1	1	"absent"	5	5	1	2		1	1		1	30	#NULL!	2	#NULL!	#NULL!	2	#NULL!	#NULL!	2	#NULL!	#NULL!	#NULL!	#NULL!	#NULL!	#NULL!	#NULL!	#NULL!	#NULL!		2		2		2
145	19	2	2	""	"kaski"	1	#NULL!	1	7	6	1		2	1	"notice"	4	4	1	4		2	#NULL!		1	60	#NULL!	1	8	#NULL!	1	7	20	2	#NULL!	#NULL!	#NULL!	#NULL!	#NULL!	#NULL!	#NULL!	#NULL!	#NULL!		1	"anxiety"	2		2
147	21	2	2	""	"kaski"	1	#NULL!	2	7	6	1		2	2		4	3	1	5		1	5		2	#NULL!	#NULL!	2	#NULL!	#NULL!	1	0	0	2	#NULL!	#NULL!	#NULL!	#NULL!	#NULL!	#NULL!	#NULL!	#NULL!	#NULL!		2		2		2
150	19	1	2	""	"kaski"	1	#NULL!	2	7	6	1		2	2		4	3	1	1		1	4		2	#NULL!	#NULL!	2	#NULL!	#NULL!	1	0	0	2	#NULL!	#NULL!	#NULL!	#NULL!	#NULL!	#NULL!	#NULL!	#NULL!	#NULL!		2		2		2
157	20	2	2	"kaski"	"parbat"	1	#NULL!	1	7	6	1		2	2		4	4	1	1		1	1		2	#NULL!	#NULL!	2	#NULL!	#NULL!	2	#NULL!	#NULL!	2	#NULL!	#NULL!	#NULL!	#NULL!	#NULL!	#NULL!	#NULL!	#NULL!	#NULL!		2		2		2
171	21	1	2	"kaski"	"baglung"	1	#NULL!	1	5	1	2		2	2		6	4	1	5		1	4		2	#NULL!	#NULL!	2	#NULL!	#NULL!	2	#NULL!	#NULL!	2	#NULL!	#NULL!	#NULL!	#NULL!	#NULL!	#NULL!	#NULL!	#NULL!	#NULL!		2		2		2
234	25	2	2	""	"baglung"	2	3	2	3	6	1		1	2		4	3	1	5		1	1		1	20	#NULL!	2	#NULL!	#NULL!	1	#NULL!	#NULL!	2	#NULL!	#NULL!	#NULL!	#NULL!	#NULL!	#NULL!	#NULL!	#NULL!	#NULL!		2		2		2
265	23	1	2	""	"bara"	1	#NULL!	2	4	6	1		1	2		4	4	2	#NULL!		1	1		2	#NULL!	#NULL!	2	#NULL!	#NULL!	2	#NULL!	#NULL!	2	#NULL!	#NULL!	#NULL!	#NULL!	#NULL!	#NULL!	#NULL!	#NULL!	#NULL!		2		2		2
266	21	1	2	""	"kaski"	1	#NULL!	2	4	6	1		1	2		4	4	2	#NULL!		1	4		1	90	#NULL!	2	#NULL!	#NULL!	2	#NULL!	#NULL!	2	#NULL!	#NULL!	#NULL!	#NULL!	#NULL!	#NULL!	#NULL!	#NULL!	#NULL!		2		2		2
271	23	1	2	""	"mustang"	1	#NULL!	2	4	2	2		1	2		4	3	2	#NULL!		1	1		1	20	#NULL!	2	#NULL!	#NULL!	2	#NULL!	#NULL!	2	#NULL!	#NULL!	#NULL!	#NULL!	#NULL!	#NULL!	#NULL!	#NULL!	#NULL!		2		2		2
272	24	1	2	""	"tanahun"	2	4	2	4	2	1		1	2		4	3	1	1		1	1		1	120	#NULL!	2	#NULL!	#NULL!	2	#NULL!	#NULL!	2	#NULL!	#NULL!	#NULL!	#NULL!	#NULL!	#NULL!	#NULL!	#NULL!	#NULL!		2		2		2
306	26	1	1	""	"kaski"	1	#NULL!	2	4	6	1		1	1	"information"	4	4	2	#NULL!		1	1		1	15	#NULL!	2	#NULL!	#NULL!	2	#NULL!	#NULL!	2	#NULL!	#NULL!	#NULL!	#NULL!	#NULL!	#NULL!	#NULL!	#NULL!	#NULL!		2		2		2
308	25	2	1	""	"syangja"	1	#NULL!	2	4	6	1		1	2		4	4	2	#NULL!		1	1		1	60	#NULL!	2	#NULL!	#NULL!	2	#NULL!	#NULL!	2	#NULL!	#NULL!	#NULL!	#NULL!	#NULL!	#NULL!	#NULL!	#NULL!	#NULL!		2		2		2
324	23	2	2	"kaski"	"gorkha"	2	3	2	3	2	2		2	2		3	3	1	5		1	5		1	30	#NULL!	2	#NULL!	#NULL!	2	#NULL!	#NULL!	2	#NULL!	#NULL!	#NULL!	#NULL!	#NULL!	#NULL!	#NULL!	#NULL!	#NULL!		2		2		2
369	22	2	2	""	"kaski"	1	#NULL!	3	3	6	1		1	2		6	6	1	4		1	2		1	90	540	2	#NULL!	#NULL!	2	#NULL!	#NULL!	2	#NULL!	#NULL!	#NULL!	#NULL!	#NULL!	#NULL!	#NULL!	#NULL!	#NULL!		2		2		2
379	21	1	2	""	"syangja"	1	#NULL!	3	3	6	1		1	2		6	4	1	1		1	2		1	20	#NULL!	2	#NULL!	#NULL!	2	#NULL!	#NULL!	2	#NULL!	#NULL!	#NULL!	#NULL!	#NULL!	#NULL!	#NULL!	#NULL!	#NULL!		2		2		2
386	25	2	2	""	"kaski"	2	3	3	3	2	1		2	2		3	3	1	3		1	3		1	#NULL!	60	2	#NULL!	#NULL!	2	#NULL!	#NULL!	2	#NULL!	#NULL!	#NULL!	#NULL!	#NULL!	#NULL!	#NULL!	#NULL!	#NULL!		2		2		2
387	23	1	2	""	"lamjung"	1	#NULL!	3	3	2	1		2	1	"information"	5	1	1	1		1	1		2	#NULL!	#NULL!	2	#NULL!	#NULL!	2	#NULL!	#NULL!	2	#NULL!	#NULL!	#NULL!	#NULL!	#NULL!	#NULL!	#NULL!	#NULL!	#NULL!		2		2		2
397	22	1	2	""	"syangja"	2	1	3	3	6	1		1	2		4	3	1	1		1	3		2	#NULL!	#NULL!	2	#NULL!	#NULL!	2	#NULL!	#NULL!	2	#NULL!	#NULL!	#NULL!	#NULL!	#NULL!	#NULL!	#NULL!	#NULL!	#NULL!		2		2		2
406	24	1	2	""	"syangja"	2	4	3	3	6	1		1	1	"absent"	4	4	1	5		1	2		2	#NULL!	#NULL!	2	#NULL!	#NULL!	2	#NULL!	#NULL!	2	#NULL!	#NULL!	#NULL!	#NULL!	#NULL!	#NULL!	#NULL!	#NULL!	#NULL!		2		2		2
414	24	1	2	""	"udayapur"	1	#NULL!	3	3	5	1		1	2		4	4	2	#NULL!		1	1		2	#NULL!	#NULL!	2	#NULL!	#NULL!	2	#NULL!	#NULL!	2	#NULL!	#NULL!	#NULL!	#NULL!	#NULL!	#NULL!	#NULL!	#NULL!	#NULL!		2		2		2
415	24	1	2	""	"syangja"	1	#NULL!	3	3	2	1		1	2		4	4	2	#NULL!		1	1		1	60	#NULL!	2	#NULL!	#NULL!	2	#NULL!	#NULL!	2	#NULL!	#NULL!	#NULL!	#NULL!	#NULL!	#NULL!	#NULL!	#NULL!	#NULL!		2		2		2
416	23	1	2	""	"kaski"	1	#NULL!	3	3	5	1		1	2		4	5	1	2		1	1		1	60	#NULL!	2	#NULL!	#NULL!	2	#NULL!	#NULL!	1	1	2	2	2	2	2	2	2	2		2		2		2
425	24	1	2	""	"kaski"	1	#NULL!	3	3	6	1		1	1	"abssent"	5	4	2	#NULL!		1	2		1	15	#NULL!	2	#NULL!	#NULL!	2	#NULL!	#NULL!	2	#NULL!	#NULL!	#NULL!	#NULL!	#NULL!	#NULL!	#NULL!	#NULL!	#NULL!		2		2		2
426	23	1	2	""	"kaski"	1	#NULL!	3	3	6	1		1	2		4	4	2	#NULL!		1	2		1	20	#NULL!	2	#NULL!	#NULL!	2	#NULL!	#NULL!	2	#NULL!	#NULL!	#NULL!	#NULL!	#NULL!	#NULL!	#NULL!	#NULL!	#NULL!		2		2		2
445	21	1	1	""	"syangja"	2	3	3	5	6	1		2	1	"notice"	3	3	1	5		1	5		1	30	210	2	#NULL!	#NULL!	2	#NULL!	#NULL!	2	#NULL!	#NULL!	#NULL!	#NULL!	#NULL!	#NULL!	#NULL!	#NULL!	#NULL!		2		2		2
489	21	2	2	""	"kaski"	1	#NULL!	2	3	1	3		2	2		3	3	2	#NULL!		1	3		2	#NULL!	#NULL!	2	#NULL!	#NULL!	2	#NULL!	#NULL!	2	#NULL!	#NULL!	#NULL!	#NULL!	#NULL!	#NULL!	#NULL!	#NULL!	#NULL!		2		2		2
503	21	1	2	""	"kaski"	1	#NULL!	3	5	2	2		2	2		4	4	1	4		1	4		1	20	#NULL!	2	#NULL!	#NULL!	2	#NULL!	#NULL!	2	#NULL!	#NULL!	#NULL!	#NULL!	#NULL!	#NULL!	#NULL!	#NULL!	#NULL!		2		2		2
504	21	1	2	""	"kaski"	1	#NULL!	1	3	1	1		2	2		3	4	2	#NULL!		2	#NULL!		1	45	#NULL!	2	#NULL!	#NULL!	2	#NULL!	#NULL!	2	#NULL!	#NULL!	#NULL!	#NULL!	#NULL!	#NULL!	#NULL!	#NULL!	#NULL!		2		2		2
521	19	1	2	""	"syangja"	2	1	2	3	6	1		2	1	"absent for long"	4	3	2	#NULL!		1	4		2	#NULL!	#NULL!	2	#NULL!	#NULL!	2	#NULL!	#NULL!	2	#NULL!	#NULL!	#NULL!	#NULL!	#NULL!	#NULL!	#NULL!	#NULL!	#NULL!		2		2		2
526	19	1	2	""	"syangja"	1	#NULL!	1	6	5	1		2	2		3	4	2	#NULL!		1	3		2	#NULL!	#NULL!	2	#NULL!	#NULL!	2	#NULL!	#NULL!	2	#NULL!	#NULL!	#NULL!	#NULL!	#NULL!	#NULL!	#NULL!	#NULL!	#NULL!		2		2		2
529	19	1	2	""	"parbat"	2	1	1	6	6	1		2	2		4	3	1	5		1	3		1	30	180	2	#NULL!	#NULL!	2	#NULL!	#NULL!	2	#NULL!	#NULL!	#NULL!	#NULL!	#NULL!	#NULL!	#NULL!	#NULL!	#NULL!		2		2		2
530	19	1	2	""	"parbat"	2	1	1	6	6	1		2	2		4	4	1	5		1	3		1	30	180	2	#NULL!	#NULL!	2	#NULL!	#NULL!	2	#NULL!	#NULL!	#NULL!	#NULL!	#NULL!	#NULL!	#NULL!	#NULL!	#NULL!		2		2		2
531	19	1	2	""	"parbat"	2	1	1	6	6	1		2	2		4	4	1	5		1	2		1	30	180	2	#NULL!	#NULL!	2	#NULL!	#NULL!	2	#NULL!	#NULL!	#NULL!	#NULL!	#NULL!	#NULL!	#NULL!	#NULL!	#NULL!		2		2		2
548	24	2	1	""	"kaski"	1	#NULL!	1	6	2	1		2	2		2	2	2	#NULL!		1	3		2	#NULL!	#NULL!	2	#NULL!	#NULL!	2	#NULL!	#NULL!	2	#NULL!	#NULL!	#NULL!	#NULL!	#NULL!	#NULL!	#NULL!	#NULL!	#NULL!		2		2		2
550	18	2	2	""	"kaski"	1	#NULL!	1	6	6	1		2	2		4	3	2	#NULL!		1	3		1	90	630	2	#NULL!	#NULL!	2	#NULL!	#NULL!	2	#NULL!	#NULL!	#NULL!	#NULL!	#NULL!	#NULL!	#NULL!	#NULL!	#NULL!		2		2		2
563	20	2	2	""	"syangja"	2	1	1	3	1	1		2	2		3	3	2	#NULL!		1	3		1	30	#NULL!	2	#NULL!	#NULL!	1	#NULL!	1	2	#NULL!	#NULL!	#NULL!	#NULL!	#NULL!	#NULL!	#NULL!	#NULL!	#NULL!		2		2		2
564	20	2	2	""	"myagdi"	1	#NULL!	1	3	6	1		2	2		3	1	2	#NULL!		1	3		1	30	180	2	#NULL!	#NULL!	2	#NULL!	#NULL!	2	#NULL!	#NULL!	#NULL!	#NULL!	#NULL!	#NULL!	#NULL!	#NULL!	#NULL!		2		2		2
570	21	1	2	""	"parbat"	1	#NULL!	2	3	6	1		2	2		5	4	1	1		1	1		1	30	#NULL!	2	#NULL!	#NULL!	2	#NULL!	#NULL!	2	#NULL!	#NULL!	#NULL!	#NULL!	#NULL!	#NULL!	#NULL!	#NULL!	#NULL!		2		2		2
593	19	1	2	""	"kaski"	1	#NULL!	1	3	2	3		2	2		6	4	2	#NULL!		1	4		2	#NULL!	#NULL!	2	#NULL!	#NULL!	2	#NULL!	#NULL!	2	#NULL!	#NULL!	#NULL!	#NULL!	#NULL!	#NULL!	#NULL!	#NULL!	#NULL!		2		2		2
594	22	1	2	""	"kaski"	1	#NULL!	1	3	2	3		2	2		3	4	2	#NULL!		1	3		2	#NULL!	#NULL!	2	#NULL!	#NULL!	2	#NULL!	#NULL!	2	#NULL!	#NULL!	#NULL!	#NULL!	#NULL!	#NULL!	#NULL!	#NULL!	#NULL!		2		2		2
17	22	2	2	"kaski"	"kaski"	1	#NULL!	3	1	6	1		1	1	"absent"	6	5	1	1		1	2		1	30	180	2	#NULL!	#NULL!	2	#NULL!	#NULL!	2	#NULL!	#NULL!	#NULL!	#NULL!	#NULL!	#NULL!	#NULL!	#NULL!	#NULL!		2		2		2
356	23	2	2	""	"kaski"	1	#NULL!	3	5	2	1		1	2		4	5	1	4		1	3		1	30	#NULL!	2	#NULL!	#NULL!	2	#NULL!	#NULL!	2	#NULL!	#NULL!	#NULL!	#NULL!	#NULL!	#NULL!	#NULL!	#NULL!	#NULL!		2		2		2
396	23	1	2	""	"kaski"	1	#NULL!	3	3	6	1		1	2		3	3	2	#NULL!		1	1		2	#NULL!	#NULL!	2	#NULL!	#NULL!	2	#NULL!	#NULL!	2	#NULL!	#NULL!	#NULL!	#NULL!	#NULL!	#NULL!	#NULL!	#NULL!	#NULL!		2		2		2
[truncated: 63 more columns]
